# Supplementary material for: 13-Hydr­oxy-4,16-dimethyl-4,16-diaza­penta­cyclo­[12.3.1.01,5.05,13.07,12]octa­deca-7(12),8,10-triene-6,18-dione
Source: Acta Crystallogr Sect E Struct Rep Online. 2009 Apr 30;65(Pt 5):o1163–4. doi: 10.1107/S1600536809015293 (PMC2977829; doi:10.1107/S1600536809015293)
Supplement: Supplementary file 2 [file e-65-o1163-Isup2.hkl]

#
# h,k,l, Fc-squared, Fo-squared, sigma(Fo-squared) and status flag
#
data_I
_shelx_title ' nm4p in P 21/n'
_shelx_refln_list_code          4
_shelx_F_calc_maximum      139.44
_exptl_crystal_F_000       664.00
_reflns_d_resolution_high  0.8418
 
loop_
 _symmetry_equiv_pos_as_xyz
 'x, y, z'
 '-x+1/2, y+1/2, -z+1/2'
 '-x, -y, -z'
 'x-1/2, -y-1/2, z-1/2'
 
_cell_length_a    11.0862
_cell_length_b    11.6152
_cell_length_c    12.5670
_cell_angle_alpha  90.000
_cell_angle_beta  102.851
_cell_angle_gamma  90.000
 
_shelx_F_squared_multiplier     1.000
 
loop_
 _refln_index_h
 _refln_index_k
 _refln_index_l
 _refln_F_squared_calc
 _refln_F_squared_meas
 _refln_F_squared_sigma
 _refln_observed_status
   2   0   0    17081.59    15238.65     16.96 o
   4   0   0      315.45      286.55      3.64 o
   6   0   0      113.21      126.78      3.30 o
   8   0   0       27.43       21.49      1.44 o
  10   0   0      154.93      157.74      4.43 o
  12   0   0       37.60       39.28      2.40 o
   1   1   0     1078.55     1029.64     25.89 o
   2   1   0        5.37        3.83      1.22 o
   3   1   0      120.82       96.90      1.49 o
   4   1   0      647.52      629.32      7.32 o
   5   1   0        4.35        7.18      1.01 o
   6   1   0        8.35        8.98      0.80 o
   7   1   0      144.48      139.57      2.61 o
   8   1   0      425.52      390.87      4.56 o
   9   1   0      174.87      180.22      3.83 o
  10   1   0      368.75      392.55      5.32 o
  11   1   0        8.84       10.31      1.35 o
  12   1   0       19.42       25.20      4.73 o
   0   2   0       29.22       34.29      0.98 o
   1   2   0     7716.41     7073.93     11.98 o
   2   2   0     3766.77     3514.09      9.66 o
   3   2   0        0.05       -1.13      1.26 o
   4   2   0       13.52       14.84      0.96 o
   5   2   0      126.57      140.11      3.13 o
   6   2   0      493.93      523.64      6.26 o
   7   2   0       34.97       30.36      1.39 o
   8   2   0       64.50       76.50      2.40 o
   9   2   0      114.12      100.73      3.00 o
  10   2   0        7.43        3.65      2.76 o
  11   2   0        0.01       -0.88      2.46 o
  12   2   0        6.70       10.42      1.97 o
   1   3   0      414.54      405.51      3.62 o
   2   3   0      120.78      117.40      2.31 o
   3   3   0      310.99      313.62      3.81 o
   4   3   0      102.83      113.41      2.74 o
   5   3   0       77.74       66.55      1.90 o
   6   3   0        9.01        7.51      1.07 o
   7   3   0        6.76        4.97      1.16 o
   8   3   0       94.06       97.47      2.93 o
   9   3   0      497.54      481.71      7.96 o
  10   3   0        0.04        2.28      2.38 o
  11   3   0        3.02        2.31      2.61 o
  12   3   0       23.29       32.42      2.42 o
   0   4   0     1866.39     1791.90      8.19 o
   1   4   0      931.24      889.55      6.01 o
   2   4   0     1624.94     1617.37      8.39 o
   3   4   0     2708.92     2756.34     11.78 o
   4   4   0       98.33      101.51      2.88 o
   5   4   0      912.57      808.69      7.62 o
   6   4   0        9.58        6.11      1.09 o
   7   4   0       28.73       21.72      1.47 o
   8   4   0       21.71       21.14      1.61 o
   9   4   0      505.17      484.59      8.06 o
  10   4   0       67.86       71.74      2.65 o
  11   4   0        1.50        5.68      1.69 o
  12   4   0       13.43       14.70      2.20 o
   1   5   0       46.02       47.80      1.43 o
   2   5   0       12.22       11.59      0.96 o
   3   5   0      271.82      276.95      4.24 o
   4   5   0      142.43      145.67      3.44 o
   5   5   0       13.41       17.07      1.18 o
   6   5   0        0.17       -0.53      1.72 o
   7   5   0       45.80       43.02      1.71 o
   8   5   0        0.56        2.47      2.17 o
   9   5   0       52.95       42.33      2.11 o
  10   5   0       50.99       48.27      2.51 o
  11   5   0        0.06        0.00      2.64 o
   0   6   0      171.31      171.36      3.55 o
   1   6   0     1488.04     1503.90      9.68 o
   2   6   0       53.89       38.55      1.29 o
   3   6   0      158.68      156.76      3.61 o
   4   6   0      174.00      169.51      3.99 o
   5   6   0      227.88      233.71      4.85 o
   6   6   0       23.70       19.81      1.41 o
   7   6   0      363.93      357.96      6.70 o
   8   6   0      144.61      147.01      4.23 o
   9   6   0        0.55        0.00      2.59 o
  10   6   0        0.02       -2.74      2.74 o
  11   6   0       13.85       15.22      2.08 o
   1   7   0        0.00       -1.53      1.53 o
   2   7   0       34.17       30.10      1.36 o
   3   7   0        1.15        1.21      1.71 o
   4   7   0        0.05       -1.16      1.71 o
   5   7   0        6.55        9.47      1.17 o
   6   7   0      200.91      191.01      4.97 o
   7   7   0        6.24        6.40      1.42 o
   8   7   0       97.77       94.25      3.04 o
   9   7   0       91.17       90.63      2.92 o
  10   7   0       19.47       19.60      2.11 o
  11   7   0        6.45        8.66      2.08 o
   0   8   0     2777.18     2720.69     15.35 o
   1   8   0      151.51      151.93      4.13 o
   2   8   0       56.04       53.04      1.70 o
   3   8   0      226.28      226.49      4.92 o
   4   8   0      119.17      104.50      2.91 o
   5   8   0       15.68        9.54      1.37 o
   6   8   0       42.23       37.33      1.84 o
   7   8   0      194.79      168.72      4.58 o
   8   8   0        7.38        6.11      1.82 o
   9   8   0        0.18       -2.87      2.87 o
  10   8   0        0.78       -1.17      2.84 o
   1   9   0       33.55       37.21      1.71 o
   2   9   0        8.58        9.03      1.26 o
   3   9   0        0.57       -1.29      1.95 o
   4   9   0       48.97       45.37      1.99 o
   5   9   0      146.08      152.30      4.18 o
   6   9   0        9.54        9.31      1.81 o
   7   9   0        4.35        3.30      2.51 o
   8   9   0       12.27       12.48      1.94 o
   9   9   0       10.16        7.86      2.10 o
   0  10   0      313.88      270.39      6.02 o
   1  10   0       83.01       80.58      2.36 o
   2  10   0      398.35      402.80      7.37 o
   3  10   0       47.92       46.90      2.04 o
   4  10   0        9.47        5.35      1.50 o
   5  10   0        0.04       -2.10      2.61 o
   6  10   0        8.56        5.36      2.79 o
   7  10   0       28.20       37.05      2.39 o
   8  10   0        9.89       10.64      2.04 o
   1  11   0        3.28        4.91      2.46 o
   2  11   0        0.02       -2.69      2.69 o
   3  11   0        0.82        3.38      2.28 o
   4  11   0       19.06       21.09      1.95 o
   5  11   0        8.44        8.72      1.90 o
   6  11   0        0.59        3.29      2.58 o
   7  11   0        1.11        5.11      2.94 o
   0  12   0      108.99      132.22      3.98 o
   1  12   0        4.58        4.36      2.61 o
   2  12   0        2.10        4.76      2.56 o
   3  12   0        0.35       -2.08      2.79 o
   4  12   0        0.08       -2.33      2.79 o
   5  12   0        3.57        0.86      3.04 o
   6  12   0        0.27        1.06      2.87 o
   1  13   0        0.01       -2.75      2.75 o
   2  13   0        4.27        7.82      1.94 o
   3  13   0        0.90        3.33      2.90 o
   4  13   0        1.38        5.16      2.82 o
 -13   0   1       15.92       17.84      2.23 o
 -11   0   1        1.59        1.21      2.54 o
  -9   0   1      594.64      604.21      8.40 o
  -7   0   1      113.39      102.86      2.85 o
  -5   0   1      584.10      545.54      5.49 o
  -3   0   1     3639.36     3511.33     10.08 o
  -1   0   1      642.67      600.10      2.69 o
   1   0   1     3773.77     3605.57      7.10 o
   3   0   1     6370.10     5976.81     13.89 o
   5   0   1       48.61       63.59      1.84 o
   7   0   1        0.01        2.38      0.97 o
   9   0   1      321.97      316.83      6.45 o
  11   0   1        9.21       11.83      1.93 o
 -12   1   1       16.08       12.75      1.41 o
 -11   1   1        7.76        8.57      3.21 o
 -10   1   1      395.05      401.09     10.45 o
  -9   1   1      564.61      540.65      5.70 o
  -8   1   1      222.43      225.05      5.43 o
  -7   1   1      584.73      619.07     13.65 o
  -6   1   1      919.79      923.58      5.58 o
  -5   1   1       66.78       73.88      1.44 o
  -4   1   1      203.80      197.15      2.17 o
  -3   1   1     1424.02     1304.18      6.14 o
  -2   1   1      330.88      332.82      2.01 o
  -1   1   1    15652.36    14708.72    488.95 o
   0   1   1     4319.66     4228.78    203.74 o
   1   1   1    12488.86    12033.79    906.46 o
   2   1   1      901.58      856.21     25.56 o
   3   1   1     1353.76     1251.60     28.81 o
   4   1   1     8592.87     8643.23    216.40 o
   5   1   1       34.22       23.09      1.29 o
   6   1   1      615.58      710.82      5.13 o
   7   1   1      130.00      128.93      2.66 o
   8   1   1      168.67      162.78      6.29 o
   9   1   1       25.93       30.02      1.27 o
  10   1   1       55.73       59.76      3.49 o
  11   1   1       59.27       60.12      1.88 o
  12   1   1       10.85       13.00      1.44 o
 -12   2   1       13.95       18.20      2.10 o
 -11   2   1        0.05        0.99      2.32 o
 -10   2   1      192.99      214.31      5.71 o
  -9   2   1      341.60      330.07      6.43 o
  -8   2   1      186.53      168.48      4.44 o
  -7   2   1      248.55      236.32      4.62 o
  -6   2   1      146.59      154.98      3.55 o
  -5   2   1       66.59       53.21      1.67 o
  -4   2   1     1633.31     1572.34      8.41 o
  -3   2   1      579.93      563.15      4.56 o
  -2   2   1       42.28       42.42      1.19 o
  -1   2   1      754.40      795.62      4.24 o
   0   2   1      537.61      483.26     32.79 o
   1   2   1      570.28      549.45      3.68 o
   2   2   1        7.86       11.85      0.73 o
   3   2   1      239.09      222.91      3.14 o
   4   2   1      396.16      359.37      4.37 o
   5   2   1       13.51       17.80      1.02 o
   6   2   1        1.81        2.63      1.54 o
   7   2   1        6.35        7.92      1.08 o
   8   2   1      471.05      467.51      7.19 o
   9   2   1        2.01        4.64      2.33 o
  10   2   1       78.52       85.51      2.80 o
  11   2   1       21.11       20.62      2.05 o
  12   2   1        3.06        5.08      2.89 o
 -12   3   1       44.93       51.92      2.76 o
 -11   3   1       15.83       19.00      1.94 o
 -10   3   1       76.43       71.88      2.54 o
  -9   3   1       43.64       39.36      1.89 o
  -8   3   1      103.46       89.65      2.72 o
  -7   3   1      123.10      110.65      3.06 o
  -6   3   1      505.81      480.55      6.08 o
  -5   3   1     1090.57     1015.46      8.01 o
  -4   3   1      125.58      142.73      3.00 o
  -3   3   1      308.23      289.29      3.67 o
  -2   3   1     1704.67     1708.67      7.64 o
  -1   3   1      405.40      403.62      3.65 o
   0   3   1     3121.76     2941.41    151.20 o
   1   3   1       91.18       72.91      1.90 o
   2   3   1      883.93      886.43      5.78 o
   3   3   1      391.98      396.93      4.35 o
   4   3   1       16.35       16.65      1.00 o
   5   3   1      222.68      243.59      4.25 o
   6   3   1       12.17        8.29      1.09 o
   7   3   1      440.19      447.21      6.61 o
   8   3   1       67.65       63.81      2.09 o
   9   3   1       46.22       43.63      2.05 o
  10   3   1        6.06        3.86      2.79 o
  11   3   1        1.68       -1.45      2.91 o
  12   3   1        0.94       -2.66      2.83 o
 -12   4   1        7.87        8.94      1.98 o
 -11   4   1        3.37        0.39      2.84 o
 -10   4   1       41.80       41.97      2.37 o
  -9   4   1        0.22        1.65      2.55 o
  -8   4   1       21.75       18.87      1.52 o
  -7   4   1       11.26       12.27      1.25 o
  -6   4   1       29.92       24.76      1.31 o
  -5   4   1      570.51      574.80      6.39 o
  -4   4   1       37.54       38.63      1.22 o
  -3   4   1      138.57      142.42      2.93 o
  -2   4   1        3.98        5.04      0.83 o
  -1   4   1      359.22      370.44      4.03 o
   0   4   1      138.07      164.10      6.44 o
   1   4   1     1894.82     1875.48      8.78 o
   2   4   1      211.19      210.38      3.34 o
   3   4   1      446.70      461.54      5.11 o
   4   4   1      245.50      275.93      4.38 o
   5   4   1      183.72      181.87      3.93 o
   6   4   1      127.62      112.63      3.09 o
   7   4   1       93.62       87.46      2.78 o
   8   4   1      200.75      205.22      5.37 o
   9   4   1        0.00        2.17      2.58 o
  10   4   1       39.84       39.23      2.32 o
  11   4   1        0.05        2.86      2.55 o
  12   4   1       12.57       11.67      2.21 o
 -12   5   1       15.07       20.85      2.28 o
 -11   5   1        0.11        1.09      2.45 o
 -10   5   1      190.27      185.94      5.07 o
  -9   5   1      437.34      438.33      7.93 o
  -8   5   1       96.66      100.83      3.09 o
  -7   5   1       53.16       47.64      1.80 o
  -6   5   1       14.79       16.39      1.27 o
  -5   5   1      609.33      611.86      6.96 o
  -4   5   1       91.62      111.29      3.00 o
  -3   5   1      956.93     1036.03      7.90 o
  -2   5   1      482.32      487.10      5.24 o
  -1   5   1      968.07      997.86      7.18 o
   0   5   1     2093.51     2039.72     75.42 o
   1   5   1       64.54       71.76      2.07 o
   2   5   1     3585.64     3553.72     14.07 o
   3   5   1     2336.78     2285.03     11.90 o
   4   5   1        0.40       -1.57      1.57 o
   5   5   1      344.91      371.23      5.61 o
   6   5   1      215.75      210.39      4.82 o
   7   5   1      414.50      390.17      6.70 o
   8   5   1       16.92       14.79      1.63 o
   9   5   1       20.33       15.17      1.95 o
  10   5   1        5.80       10.96      1.80 o
  11   5   1       17.06       17.88      2.20 o
 -11   6   1        0.75        3.27      2.60 o
 -10   6   1      100.73      100.41      3.08 o
  -9   6   1       22.79       24.61      2.07 o
  -8   6   1        0.26       -1.45      2.41 o
  -7   6   1        8.85        8.70      1.39 o
  -6   6   1       13.22       12.09      1.29 o
  -5   6   1       14.10       13.57      1.25 o
  -4   6   1        0.17        0.41      1.61 o
  -3   6   1        0.45       -0.25      1.43 o
  -2   6   1      853.43      866.04      7.57 o
  -1   6   1       52.39       67.59      1.94 o
   0   6   1     1415.44     1474.49     47.05 o
   1   6   1        0.09        1.47      1.41 o
   2   6   1      440.78      446.37      5.61 o
   3   6   1       50.11       51.66      1.60 o
   4   6   1       13.28        9.34      1.12 o
   5   6   1       91.47       85.10      2.54 o
   6   6   1        0.05       -0.69      2.07 o
   7   6   1       17.07       16.39      1.64 o
   8   6   1      121.21      111.32      3.49 o
   9   6   1        1.22        0.12      2.69 o
  10   6   1       30.31       25.39      2.20 o
  11   6   1        5.42        4.58      2.81 o
 -11   7   1        0.11       -1.05      3.04 o
 -10   7   1       35.45       37.54      2.40 o
  -9   7   1      132.11      125.82      3.89 o
  -8   7   1        4.24        7.86      1.60 o
  -7   7   1        0.08       -0.51      2.09 o
  -6   7   1      278.69      264.71      5.61 o
  -5   7   1      109.72      105.83      3.29 o
  -4   7   1       36.73       38.04      1.47 o
  -3   7   1      165.91      179.22      4.16 o
  -2   7   1        3.18        2.02      1.58 o
  -1   7   1      207.89      232.05      4.36 o
   0   7   1     1026.82     1067.03     29.01 o
   1   7   1       84.42       86.35      2.65 o
   2   7   1       40.50       45.72      1.49 o
   3   7   1       78.33       82.62      2.45 o
   4   7   1       33.64       38.27      1.56 o
   5   7   1       28.45       24.96      1.51 o
   6   7   1       93.83       85.36      2.61 o
   7   7   1        0.00       -1.38      2.33 o
   8   7   1       19.85       19.27      1.99 o
   9   7   1        5.32       10.84      1.88 o
  10   7   1        2.37        3.80      2.75 o
 -10   8   1        0.07        0.43      2.77 o
  -9   8   1       33.38       36.21      2.46 o
  -8   8   1        0.47        0.48      2.58 o
  -7   8   1       15.24       19.68      1.65 o
  -6   8   1        2.50       -1.32      2.18 o
  -5   8   1       48.48       48.56      1.88 o
  -4   8   1       36.22       37.72      1.67 o
  -3   8   1        6.67        9.96      1.21 o
  -2   8   1      248.05      235.43      4.88 o
  -1   8   1      312.97      328.29      5.71 o
   0   8   1       43.73       41.08      3.99 o
   1   8   1       94.05       95.07      2.94 o
   2   8   1       14.71       15.95      1.31 o
   3   8   1        8.52        6.88      1.21 o
   4   8   1        0.45       -1.95      1.95 o
   5   8   1      254.03      241.92      5.61 o
   6   8   1       24.89       23.76      1.82 o
   7   8   1       10.83        7.70      1.78 o
   8   8   1       89.46       90.14      2.98 o
   9   8   1       30.31       27.19      2.29 o
  10   8   1        2.53        4.64      3.14 o
  -9   9   1        0.23        0.00      2.75 o
  -8   9   1       48.78       44.88      2.59 o
  -7   9   1       48.39       48.27      2.41 o
  -6   9   1       88.05       75.81      2.46 o
  -5   9   1       51.96       49.68      2.04 o
  -4   9   1        8.29        9.47      1.48 o
  -3   9   1      432.58      407.98      6.92 o
  -2   9   1       36.75       35.70      1.67 o
  -1   9   1       78.40       88.10      2.80 o
   0   9   1      387.69      379.41      5.65 o
   1   9   1       36.25       33.71      1.66 o
   2   9   1       13.13       14.65      1.38 o
   3   9   1       57.79       60.04      1.97 o
   4   9   1      395.66      334.80      6.78 o
   5   9   1        1.42       -0.21      2.40 o
   6   9   1      231.04      198.52      5.87 o
   7   9   1      177.72      171.63      5.01 o
   8   9   1        0.92        4.75      2.76 o
   9   9   1        9.26       10.80      2.05 o
  -9  10   1        0.24        1.69      2.94 o
  -8  10   1       10.50       13.15      2.08 o
  -7  10   1        0.00        2.83      1.67 o
  -6  10   1        6.36        7.62      1.72 o
  -5  10   1        0.00        2.44      2.47 o
  -4  10   1       49.84       51.85      2.20 o
  -3  10   1       42.13       36.39      1.88 o
  -2  10   1       13.95       10.58      1.63 o
  -1  10   1        0.16       -1.09      2.29 o
   0  10   1        6.29        5.95      1.19 o
   1  10   1        0.39       -0.50      2.21 o
   2  10   1       17.67       17.62      1.69 o
   3  10   1        1.52        0.10      2.28 o
   4  10   1       78.79       76.97      2.63 o
   5  10   1       16.50       17.42      2.01 o
   6  10   1       30.92       29.02      2.18 o
   7  10   1        5.12        2.99      2.99 o
   8  10   1        8.17        8.38      2.12 o
  -7  11   1        2.65        5.21      2.86 o
  -6  11   1       29.48       24.90      2.27 o
  -5  11   1       91.34       84.73      2.98 o
  -4  11   1       93.90       96.27      2.93 o
  -3  11   1       26.94       29.16      2.12 o
  -2  11   1        4.25        4.71      2.57 o
  -1  11   1       90.67       78.12      2.66 o
   0  11   1        1.08        0.46      3.27 o
   1  11   1       10.33        6.45      1.71 o
   2  11   1        0.71       -2.47      2.47 o
   3  11   1        0.82       -1.18      2.53 o
   4  11   1       14.16       13.87      1.96 o
   5  11   1        7.63        8.39      1.83 o
   6  11   1       23.65       24.78      2.26 o
   7  11   1        9.28        4.16      3.30 o
  -6  12   1        1.41        0.90      2.91 o
  -5  12   1        1.05        3.27      2.89 o
  -4  12   1        1.16        3.14      2.75 o
  -3  12   1        4.26        3.25      2.74 o
  -2  12   1       35.98       34.40      2.24 o
  -1  12   1        0.04       -2.62      2.62 o
   0  12   1       13.45       12.73      1.36 o
   1  12   1       45.81       49.06      2.54 o
   2  12   1        3.43        4.28      2.90 o
   3  12   1        0.16        0.92      2.52 o
   4  12   1        2.27        0.97      2.70 o
   5  12   1        5.62        4.50      2.98 o
   6  12   1        4.37        3.97      3.21 o
  -4  13   1        0.01        0.15      3.01 o
  -3  13   1        7.16       12.45      2.06 o
  -2  13   1        0.04       -0.43      2.78 o
  -1  13   1       23.24       28.35      2.33 o
   0  13   1        0.41        0.81      1.98 o
   1  13   1        0.09        1.82      2.81 o
   2  13   1       10.65        9.83      2.06 o
   3  13   1       41.15       52.77      2.77 o
   4  13   1       17.65       18.99      2.35 o
 -12   0   2        4.99        3.77      3.02 o
 -10   0   2      572.79      551.69      8.69 o
  -8   0   2      226.05      194.70      4.68 o
  -6   0   2     1160.01     1197.67      8.95 o
  -4   0   2     1347.58     1236.78      7.18 o
  -2   0   2    15858.97    14621.22     18.18 o
   0   0   2    19443.08    18943.08    258.41 o
   2   0   2      162.98      134.79      2.29 o
   4   0   2     2225.62     2319.49     10.73 o
   6   0   2      137.90      127.53      3.42 o
   8   0   2      362.40      370.36      6.51 o
  10   0   2       65.02       54.12      2.47 o
  12   0   2        1.45        6.96      2.09 o
 -13   1   2        0.98        1.34      2.03 o
 -12   1   2       18.64       22.12      1.80 o
 -11   1   2       35.24       37.18      2.18 o
 -10   1   2       29.71       32.59      1.60 o
  -9   1   2       10.31        9.85      1.07 o
  -8   1   2      246.35      242.70      3.59 o
  -7   1   2       37.25       33.94      2.64 o
  -6   1   2       43.57       53.00      1.11 o
  -5   1   2      577.58      602.63      4.11 o
  -4   1   2       60.60       60.04      1.26 o
  -3   1   2     3065.56     2853.48     26.43 o
  -2   1   2        4.33        4.98      0.47 o
  -1   1   2      599.71      619.48     37.00 o
   0   1   2      897.12      869.21     51.16 o
   1   1   2       26.59       36.97      2.30 o
   2   1   2      206.61      217.65      8.06 o
   3   1   2     1494.81     1406.98     39.72 o
   4   1   2     2317.88     2309.50     48.15 o
   5   1   2      153.87      148.44      2.38 o
   6   1   2        2.65        6.14      0.71 o
   7   1   2       24.01       26.01      1.27 o
   8   1   2        0.97        2.82      1.01 o
   9   1   2       25.92       21.21      1.21 o
  10   1   2        6.18        6.80      1.76 o
  11   1   2        0.02       -1.13      1.83 o
  12   1   2       10.72       12.21      1.53 o
 -12   2   2       24.23       22.57      2.28 o
 -11   2   2       29.08       26.01      2.10 o
 -10   2   2       34.20       27.33      1.90 o
  -9   2   2      255.86      241.33      5.68 o
  -8   2   2       10.01       13.28      1.35 o
  -7   2   2       88.16       73.22      2.25 o
  -6   2   2      508.92      514.34      6.10 o
  -5   2   2       39.51       26.18      1.11 o
  -4   2   2       30.02       29.60      1.07 o
  -3   2   2     1940.09     1953.51      8.49 o
  -2   2   2     6583.28     6424.70     13.76 o
  -1   2   2     2167.39     2207.24      7.58 o
   0   2   2     1501.12     1374.56    142.73 o
   1   2   2     1180.20     1090.44      5.63 o
   2   2   2     3006.72     2860.27      9.90 o
   3   2   2      576.29      615.37      5.29 o
   4   2   2       73.46       84.03      2.51 o
   5   2   2     1456.13     1604.93     10.40 o
   6   2   2      319.03      314.53      5.20 o
   7   2   2        3.73        5.64      1.17 o
   8   2   2       19.61       18.46      1.50 o
   9   2   2       44.72       46.35      2.07 o
  10   2   2       29.24       29.53      2.09 o
  11   2   2        0.00       -2.73      2.73 o
  12   2   2        5.54        8.42      2.16 o
 -12   3   2        1.61        3.50      2.62 o
 -11   3   2        7.00        5.29      1.78 o
 -10   3   2       75.85       75.42      2.41 o
  -9   3   2       40.88       41.95      1.90 o
  -8   3   2       13.63       14.33      1.32 o
  -7   3   2      117.51      105.76      3.04 o
  -6   3   2       84.54       86.00      2.52 o
  -5   3   2      676.89      712.57      6.72 o
  -4   3   2     1187.80     1122.63      7.63 o
  -3   3   2     1114.85     1094.79      6.92 o
  -2   3   2       48.87       47.30      1.41 o
  -1   3   2      505.87      530.62      4.32 o
   0   3   2        6.81        5.10      0.85 o
   1   3   2      385.24      377.39      3.83 o
   2   3   2       43.84       41.25      1.21 o
   3   3   2       54.56       54.34      1.61 o
   4   3   2      151.16      161.32      3.32 o
   5   3   2      328.08      325.98      5.01 o
   6   3   2       16.87       15.38      1.24 o
   7   3   2       45.54       44.89      1.67 o
   8   3   2      150.18      140.84      3.98 o
   9   3   2       80.58       77.22      2.48 o
  10   3   2       39.48       42.45      2.31 o
  11   3   2        0.80       -2.59      2.84 o
  12   3   2       40.84       52.74      2.85 o
 -12   4   2        8.10        8.96      2.01 o
 -11   4   2       33.59       27.59      2.19 o
 -10   4   2      105.72      108.33      3.26 o
  -9   4   2      774.70      751.74      9.89 o
  -8   4   2      160.61      153.63      4.47 o
  -7   4   2      247.64      246.43      5.04 o
  -6   4   2       16.74       20.78      1.19 o
  -5   4   2       10.19       14.94      1.09 o
  -4   4   2       16.17       14.94      1.01 o
  -3   4   2     1494.72     1565.61      9.00 o
  -2   4   2      214.87      193.75      3.20 o
  -1   4   2      161.07      168.60      2.98 o
   0   4   2      214.43      280.67     12.93 o
   1   4   2     4122.17     4147.64     13.57 o
   2   4   2      669.05      670.38      5.88 o
   3   4   2      560.52      557.57      5.78 o
   4   4   2      420.23      402.59      5.37 o
   5   4   2       66.73       67.17      2.12 o
   6   4   2      205.95      208.83      4.65 o
   7   4   2      157.87      149.35      4.36 o
   8   4   2      147.43      148.98      4.19 o
   9   4   2      419.85      400.19      7.97 o
  10   4   2       12.47       14.26      1.94 o
  11   4   2       53.55       67.44      2.84 o
 -12   5   2        0.04       -2.92      2.92 o
 -11   5   2        0.02        4.02      2.65 o
 -10   5   2       18.53       18.88      2.05 o
  -9   5   2       28.26       27.04      1.98 o
  -8   5   2      142.34      131.62      3.88 o
  -7   5   2       54.23       56.09      1.83 o
  -6   5   2        1.47        2.48      1.74 o
  -5   5   2       35.80       38.95      1.41 o
  -4   5   2      310.73      346.35      5.00 o
  -3   5   2       70.66       73.38      2.19 o
  -2   5   2       33.82       40.58      1.22 o
  -1   5   2      298.79      356.24      4.55 o
   0   5   2     1085.81     1101.80     72.01 o
   1   5   2      492.66      481.82      5.33 o
   2   5   2      570.66      568.61      5.99 o
   3   5   2        3.90        3.28      0.94 o
   4   5   2       46.45       38.64      1.39 o
   5   5   2        0.03        1.99      1.51 o
   6   5   2      103.15       96.05      2.76 o
   7   5   2       39.52       41.57      1.91 o
   8   5   2       49.43       53.23      2.16 o
   9   5   2       20.17       24.17      2.05 o
  10   5   2       48.96       49.83      2.61 o
  11   5   2       14.73       17.19      2.14 o
 -11   6   2        0.33       -2.11      2.74 o
 -10   6   2       11.75       14.02      1.99 o
  -9   6   2      102.61      110.25      3.57 o
  -8   6   2       97.62      100.42      3.07 o
  -7   6   2      321.31      324.49      6.27 o
  -6   6   2      118.90      126.33      3.45 o
  -5   6   2        1.01       -0.30      1.76 o
  -4   6   2        3.75        6.53      1.15 o
  -3   6   2        0.56        2.00      1.43 o
  -2   6   2       62.12       81.04      2.41 o
  -1   6   2       86.66       97.71      2.81 o
   0   6   2      228.74      242.63     16.94 o
   1   6   2       87.58       91.31      2.48 o
   2   6   2       57.67       40.53      1.35 o
   3   6   2       10.85        7.54      1.05 o
   4   6   2      126.37      127.50      3.69 o
   5   6   2        4.35        5.42      1.14 o
   6   6   2      345.02      326.57      6.37 o
   7   6   2      188.49      188.22      5.28 o
   8   6   2       88.25       95.92      2.89 o
   9   6   2        8.56        8.98      1.84 o
  10   6   2        6.52        7.01      1.86 o
  11   6   2       10.25        8.42      2.09 o
 -11   7   2        8.96       11.62      2.09 o
 -10   7   2        0.00        0.54      2.81 o
  -9   7   2       29.74       29.89      2.16 o
  -8   7   2      128.69      139.22      4.18 o
  -7   7   2       83.82       79.86      2.49 o
  -6   7   2        8.69        9.49      1.35 o
  -5   7   2       21.70       17.95      1.40 o
  -4   7   2       95.88       94.85      2.64 o
  -3   7   2      118.81      105.95      2.92 o
  -2   7   2      695.52      689.97      7.46 o
  -1   7   2       12.24        8.86      1.09 o
   0   7   2      473.86      540.33     25.33 o
   1   7   2      480.43      452.61      6.13 o
   2   7   2      648.18      610.03      7.23 o
   3   7   2      275.66      265.59      5.11 o
   4   7   2       16.44       10.10      1.34 o
   5   7   2       70.97       63.60      2.01 o
   6   7   2        4.01        0.79      2.40 o
   7   7   2        2.85        4.32      1.49 o
   8   7   2       18.09       17.48      1.98 o
   9   7   2        1.02       -0.53      2.82 o
  10   7   2       16.49       15.75      2.17 o
 -10   8   2       50.63       48.46      2.61 o
  -9   8   2        0.01        3.29      2.68 o
  -8   8   2       33.53       33.43      2.24 o
  -7   8   2       93.29       77.86      2.42 o
  -6   8   2       12.64        8.71      1.51 o
  -5   8   2      242.35      232.93      5.57 o
  -4   8   2       42.51       40.29      1.68 o
  -3   8   2       35.24       36.29      1.58 o
  -2   8   2       32.34       25.34      1.48 o
  -1   8   2       29.38       26.15      1.49 o
   0   8   2      386.00      365.90     10.57 o
   1   8   2       31.77       33.31      1.50 o
   2   8   2       42.16       44.03      1.63 o
   3   8   2      128.77      116.78      3.40 o
   4   8   2      360.72      331.53      6.30 o
   5   8   2      349.36      301.10      6.34 o
   6   8   2       24.64       24.32      1.76 o
   7   8   2        6.99        3.66      2.76 o
   8   8   2       20.82       24.84      2.24 o
   9   8   2       22.43       22.23      2.25 o
  -9   9   2        7.10        5.89      1.96 o
  -8   9   2        0.15       -1.05      2.48 o
  -7   9   2        1.36        2.89      2.56 o
  -6   9   2       15.73       12.09      1.65 o
  -5   9   2      186.07      185.56      5.39 o
  -4   9   2       87.48       88.35      2.74 o
  -3   9   2       41.71       38.49      1.83 o
  -2   9   2        0.21       -1.17      2.03 o
  -1   9   2      212.88      223.07      5.24 o
   0   9   2        7.04        3.08      1.55 o
   1   9   2        1.03        1.17      2.10 o
   2   9   2      124.05      105.39      3.04 o
   3   9   2        8.93        9.95      1.42 o
   4   9   2       19.22       17.57      1.71 o
   5   9   2       19.63       21.89      1.83 o
   6   9   2       13.88       13.73      1.87 o
   7   9   2        9.72        7.97      1.82 o
   8   9   2        6.02        8.67      1.89 o
   9   9   2        3.12        4.24      3.05 o
  -9  10   2       22.01       28.22      2.53 o
  -8  10   2        0.09        3.70      2.56 o
  -7  10   2        8.56        1.72      3.00 o
  -6  10   2        2.82        0.25      2.54 o
  -5  10   2        5.37        4.09      1.75 o
  -4  10   2       38.10       39.21      2.12 o
  -3  10   2      186.34      171.33      5.13 o
  -2  10   2      508.48      492.98      8.04 o
  -1  10   2      240.70      246.73      5.85 o
   0  10   2      398.09      386.37     10.22 o
   1  10   2      301.25      265.55      6.19 o
   2  10   2      123.51      125.53      3.91 o
   3  10   2      199.40      175.99      4.68 o
   4  10   2       10.84       10.50      1.73 o
   5  10   2       64.83       48.94      2.41 o
   6  10   2        3.79        7.69      1.84 o
   7  10   2       40.28       49.88      2.60 o
   8  10   2       16.14       18.48      2.43 o
  -7  11   2        0.11        5.48      2.77 o
  -6  11   2        4.09        4.20      1.85 o
  -5  11   2       39.00       34.54      2.26 o
  -4  11   2      107.55      108.51      3.17 o
  -3  11   2       18.70       20.53      1.95 o
  -2  11   2       13.68       13.21      1.88 o
  -1  11   2        1.59       -2.64      2.64 o
   0  11   2        1.00       -1.76      1.76 o
   1  11   2       24.30       25.64      1.93 o
   2  11   2       42.24       38.12      2.13 o
   3  11   2       24.28       22.50      2.03 o
   4  11   2        0.48        0.13      2.71 o
   5  11   2        1.08        0.54      2.59 o
   6  11   2        6.91        9.28      2.06 o
   7  11   2        0.06       -0.46      3.03 o
  -6  12   2        2.61        5.77      1.95 o
  -5  12   2        4.29        5.71      3.08 o
  -4  12   2        8.87        5.11      1.90 o
  -3  12   2        5.78        7.95      1.76 o
  -2  12   2       23.73       22.95      2.15 o
  -1  12   2       12.69       15.91      1.93 o
   0  12   2       36.87       38.08      1.66 o
   1  12   2        0.86       -2.42      2.74 o
   2  12   2       25.10       29.57      2.16 o
   3  12   2        0.72        1.47      2.45 o
   4  12   2       19.79       19.20      2.20 o
   5  12   2       22.52       29.75      2.46 o
  -4  13   2        2.41        3.94      3.07 o
  -3  13   2        2.67        2.47      2.75 o
  -2  13   2        1.01        3.99      2.53 o
  -1  13   2       21.89       28.97      2.28 o
   0  13   2       12.52       16.07      1.52 o
   1  13   2        1.81       -1.14      2.97 o
   2  13   2        3.05       -3.11      3.11 o
   3  13   2        6.85        7.51      2.01 o
 -13   0   3        1.29        2.41      2.84 o
 -11   0   3       24.76       31.14      2.07 o
  -9   0   3      251.26      236.50      5.53 o
  -7   0   3     1116.76     1034.60      9.13 o
  -5   0   3     3592.97     3594.65     14.11 o
  -3   0   3      440.67      486.20      4.32 o
  -1   0   3     1042.51      979.07      5.12 o
   1   0   3      255.48      252.43      2.97 o
   3   0   3       36.90       48.40      1.52 o
   5   0   3       45.93       44.15      1.39 o
   7   0   3       35.05       30.36      1.56 o
   9   0   3       15.66       17.34      1.60 o
  11   0   3        1.56        1.64      2.88 o
 -13   1   3        3.46        5.86      1.54 o
 -12   1   3       80.98       89.14      3.21 o
 -11   1   3        6.92        7.17      1.23 o
 -10   1   3       99.06      105.27      2.11 o
  -9   1   3       49.91       53.44      1.40 o
  -8   1   3      290.04      285.31      3.92 o
  -7   1   3      290.55      315.29      3.75 o
  -6   1   3      443.19      471.08      6.14 o
  -5   1   3      199.33      172.72      2.46 o
  -4   1   3      313.61      341.57      5.41 o
  -3   1   3       72.78       66.62      1.75 o
  -2   1   3     4518.98     4379.90    121.17 o
  -1   1   3     1611.15     1726.62     79.49 o
   0   1   3    15318.38    15434.92    579.17 o
   1   1   3     4165.79     4226.08    228.97 o
   2   1   3      546.12      625.70     28.65 o
   3   1   3       38.86       47.91      1.38 o
   4   1   3     2425.74     2681.24     48.49 o
   5   1   3      313.65      316.17      6.02 o
   6   1   3      238.40      258.59      3.47 o
   7   1   3        0.48        1.78      0.99 o
   8   1   3      108.78      111.26      2.48 o
   9   1   3      219.49      223.67      4.12 o
  10   1   3        2.86        4.69      1.76 o
  11   1   3       45.54       45.63      1.81 o
 -13   2   3        5.08        3.51      3.32 o
 -12   2   3        2.14        3.14      2.69 o
 -11   2   3       35.41       35.46      2.31 o
 -10   2   3        6.05        4.62      2.38 o
  -9   2   3        2.70        4.47      2.26 o
  -8   2   3      531.66      532.58      7.40 o
  -7   2   3       49.38       48.88      1.59 o
  -6   2   3       94.91      103.48      3.04 o
  -5   2   3      164.87      191.28      3.68 o
  -4   2   3       91.44      104.97      2.58 o
  -3   2   3     2098.09     2056.46      9.17 o
  -2   2   3      230.94      248.78      3.15 o
  -1   2   3     4783.08     5108.36     12.88 o
   0   2   3       12.97        7.95      1.05 o
   1   2   3      785.83      740.87      5.22 o
   2   2   3      459.15      427.20      4.40 o
   3   2   3      217.62      234.97      3.67 o
   4   2   3       16.20       13.87      0.97 o
   5   2   3       26.16       34.03      1.33 o
   6   2   3      236.80      220.11      4.60 o
   7   2   3        9.09        8.91      1.33 o
   8   2   3        0.53       -0.10      2.15 o
   9   2   3       46.07       42.53      2.03 o
  10   2   3        2.83        2.97      1.75 o
  11   2   3        0.09        2.80      1.75 o
 -12   3   3        0.47       -1.67      2.96 o
 -11   3   3        0.94        0.75      2.51 o
 -10   3   3      181.63      187.82      5.40 o
  -9   3   3        0.00        3.24      2.10 o
  -8   3   3        0.33       -0.17      1.88 o
  -7   3   3       58.10       57.12      1.72 o
  -6   3   3        3.10        2.25      0.93 o
  -5   3   3       14.51       24.22      1.16 o
  -4   3   3      352.23      376.83      4.72 o
  -3   3   3      481.31      511.11      5.05 o
  -2   3   3        0.19        0.15      1.37 o
  -1   3   3     1741.32     1891.69      8.62 o
   0   3   3      429.10      442.18     50.68 o
   1   3   3       95.51       83.31      2.29 o
   2   3   3     2278.09     2138.28     10.07 o
   3   3   3        0.88        2.62      1.34 o
   4   3   3      991.55      995.23      8.20 o
   5   3   3      457.15      427.69      5.95 o
   6   3   3        1.63        4.20      1.12 o
   7   3   3       25.08       27.92      1.60 o
   8   3   3      452.69      400.83      7.25 o
   9   3   3      164.42      158.47      4.54 o
  10   3   3       34.45       32.44      2.25 o
  11   3   3       11.73       14.74      2.14 o
 -12   4   3        4.34        6.83      1.90 o
 -11   4   3        1.04        2.83      2.55 o
 -10   4   3      136.82      142.25      4.39 o
  -9   4   3        6.40        9.85      1.59 o
  -8   4   3       56.21       60.32      1.95 o
  -7   4   3       25.46       24.20      1.40 o
  -6   4   3      131.94      133.24      3.64 o
  -5   4   3       26.69       25.44      1.23 o
  -4   4   3      138.64      164.39      3.45 o
  -3   4   3        3.87        6.85      0.89 o
  -2   4   3        5.82        5.01      0.83 o
  -1   4   3      140.82      133.92      2.84 o
   0   4   3     1856.06     1899.34    178.46 o
   1   4   3       27.49       20.55      1.05 o
   2   4   3      127.79      111.81      2.76 o
   3   4   3        0.31       -1.01      1.32 o
   4   4   3       26.87       24.43      1.17 o
   5   4   3        9.75       10.90      1.18 o
   6   4   3       22.33       21.12      1.41 o
   7   4   3       24.13       21.35      1.58 o
   8   4   3       44.97       42.24      2.04 o
   9   4   3       43.36       48.60      2.46 o
  10   4   3       38.66       34.52      2.41 o
  11   4   3        6.34        7.52      2.07 o
 -12   5   3        0.29        1.64      2.87 o
 -11   5   3       18.78       21.62      2.03 o
 -10   5   3       21.54       20.58      2.02 o
  -9   5   3      238.53      235.21      6.12 o
  -8   5   3       33.59       30.22      1.80 o
  -7   5   3       33.55       30.62      1.57 o
  -6   5   3       49.67       49.17      1.67 o
  -5   5   3      720.21      764.12      7.95 o
  -4   5   3       79.25       74.51      2.11 o
  -3   5   3     1092.83     1176.60      8.74 o
  -2   5   3       40.83       44.21      1.24 o
  -1   5   3      286.82      318.63      4.45 o
   0   5   3      524.91      580.29     44.47 o
   1   5   3      916.48      881.46      7.38 o
   2   5   3     1100.59     1017.08      8.22 o
   3   5   3      461.41      469.58      5.97 o
   4   5   3        9.81       10.43      1.09 o
   5   5   3      540.22      489.05      6.90 o
   6   5   3       52.02       47.13      1.87 o
   7   5   3      258.98      264.07      6.07 o
   8   5   3      117.03      103.80      3.13 o
   9   5   3       11.44       15.63      1.77 o
  10   5   3       23.19       29.96      2.38 o
  11   5   3       20.61       26.10      2.33 o
 -11   6   3        1.96        0.84      2.84 o
 -10   6   3       13.33       16.18      1.97 o
  -9   6   3       60.58       60.64      2.58 o
  -8   6   3      376.21      370.39      7.09 o
  -6   6   3       81.49       78.32      2.34 o
  -5   6   3      164.36      163.00      4.19 o
  -4   6   3      110.40      107.63      2.92 o
  -3   6   3        0.00       -0.71      1.55 o
  -2   6   3       52.73       63.86      1.97 o
  -1   6   3      134.12      130.05      3.27 o
   0   6   3       24.17       40.55      3.06 o
   1   6   3       13.99       12.77      1.01 o
   2   6   3      316.00      309.62      5.07 o
   3   6   3      537.57      521.73      6.62 o
   4   6   3       26.00       23.48      1.39 o
   5   6   3       65.07       59.57      1.90 o
   6   6   3      298.03      293.36      6.13 o
   7   6   3       31.89       27.04      1.91 o
   8   6   3        0.11        3.17      2.46 o
   9   6   3       12.45       13.85      1.93 o
  10   6   3        0.70        3.79      1.74 o
 -11   7   3       13.06        9.51      2.05 o
 -10   7   3        1.32       -1.88      2.79 o
  -9   7   3        5.34        7.89      1.84 o
  -8   7   3       44.15       44.87      2.06 o
  -7   7   3        0.52        2.56      2.21 o
  -6   7   3       68.42       67.42      2.04 o
  -5   7   3      259.12      246.52      5.26 o
  -4   7   3        1.45        2.14      1.76 o
  -3   7   3        0.81        1.70      1.72 o
  -2   7   3       43.22       42.98      1.55 o
  -1   7   3       53.68       63.29      1.94 o
   0   7   3        7.50        8.61      0.78 o
   1   7   3      255.43      244.86      4.79 o
   2   7   3       38.37       35.23      1.51 o
   3   7   3       44.54       47.07      1.73 o
   4   7   3      357.65      321.12      6.18 o
   5   7   3      184.29      167.00      4.80 o
   6   7   3        8.03        3.00      2.36 o
   7   7   3       14.00       23.19      1.88 o
   8   7   3       31.62       32.86      2.29 o
   9   7   3        0.05        2.42      1.81 o
  10   7   3        4.97        4.67      3.22 o
 -10   8   3       11.10       12.04      2.06 o
  -9   8   3      100.52      100.94      3.18 o
  -8   8   3        9.81       10.48      1.81 o
  -7   8   3       61.26       60.77      2.29 o
  -6   8   3        1.29        2.36      2.23 o
  -5   8   3      213.30      217.15      5.29 o
  -4   8   3       22.69       19.79      1.51 o
  -3   8   3        5.35        7.25      1.24 o
  -2   8   3      238.81      229.59      5.07 o
  -1   8   3        1.92        0.88      2.00 o
   0   8   3      323.30      323.14     24.31 o
   1   8   3        5.42        3.77      2.09 o
   2   8   3      105.47       99.30      3.13 o
   3   8   3        1.79        2.77      2.05 o
   4   8   3      194.17      177.10      5.04 o
   5   8   3       20.13       18.13      1.67 o
   6   8   3      122.64      115.31      3.53 o
   7   8   3        0.62        2.58      1.65 o
   8   8   3        0.08        0.81      2.77 o
   9   8   3       54.56       60.23      2.82 o
  -9   9   3        7.84        6.51      2.05 o
  -8   9   3       16.63       14.97      2.10 o
  -7   9   3       24.12       26.47      2.20 o
  -6   9   3      481.17      472.74      8.39 o
  -5   9   3       88.46       88.70      2.77 o
  -4   9   3      120.05      119.10      3.43 o
  -3   9   3      161.79      156.56      4.03 o
  -2   9   3      421.89      444.03      7.19 o
  -1   9   3      213.04      218.25      5.34 o
   0   9   3      778.17      746.35     48.81 o
   1   9   3      350.54      333.87      6.38 o
   2   9   3       61.53       49.14      1.98 o
   3   9   3        0.59        0.75      1.37 o
   4   9   3      470.26      398.14      7.56 o
   5   9   3        4.94        4.46      1.70 o
   6   9   3       25.19       21.94      2.00 o
   7   9   3        0.94       -2.60      2.60 o
   8   9   3       20.08       17.75      2.32 o
  -9  10   3        1.03        0.30      2.84 o
  -8  10   3        0.41        1.85      2.71 o
  -7  10   3       15.53       18.20      2.00 o
  -6  10   3        5.47        0.87      2.88 o
  -5  10   3        0.20       -0.23      2.67 o
  -4  10   3      306.29      311.44      6.97 o
  -3  10   3       20.12       22.06      1.86 o
  -2  10   3        3.41        7.81      1.60 o
  -1  10   3      118.25      132.42      4.16 o
   0  10   3        2.58        0.90      3.49 o
   1  10   3       40.55       44.06      1.98 o
   2  10   3        1.35        0.54      2.09 o
   3  10   3        5.56        1.78      2.63 o
   4  10   3       36.29       38.46      2.31 o
   5  10   3        4.96        4.21      1.73 o
   6  10   3       12.50       18.03      1.89 o
   7  10   3        0.30       -0.14      3.03 o
  -7  11   3        1.15       -1.60      2.85 o
  -6  11   3        2.67        2.33      2.87 o
  -5  11   3       28.09       29.14      2.21 o
  -4  11   3        1.03        0.75      2.63 o
  -3  11   3       22.16       18.61      2.01 o
  -2  11   3        0.14        2.83      2.54 o
  -1  11   3        4.45        1.85      2.88 o
   0  11   3        1.97        1.61      1.79 o
   1  11   3        1.97       -1.87      2.43 o
   2  11   3        0.04        1.94      2.57 o
   3  11   3        1.03        1.36      2.69 o
   4  11   3        1.26        5.18      1.71 o
   5  11   3       24.61       27.24      2.19 o
   6  11   3        6.32        4.09      2.08 o
  -6  12   3        1.18        3.92      2.94 o
  -5  12   3        0.52       -3.05      3.05 o
  -4  12   3        6.88        8.32      1.89 o
  -3  12   3        7.31        5.70      3.01 o
  -2  12   3        3.35        0.66      2.92 o
  -1  12   3        0.08        3.09      2.66 o
   0  12   3        0.31       -0.25      2.57 o
   1  12   3       12.91       16.47      1.91 o
   2  12   3        2.42        2.97      2.76 o
   3  12   3        5.48        8.89      1.89 o
   4  12   3        6.91        6.22      2.07 o
   5  12   3        5.54        5.93      3.19 o
  -4  13   3        6.79        9.00      2.25 o
  -3  13   3        1.32       -0.59      2.91 o
  -2  13   3        3.31        6.59      1.94 o
  -1  13   3        0.07       -0.57      3.07 o
   0  13   3       18.28       24.96      1.70 o
   1  13   3        4.81        6.83      1.97 o
   2  13   3        2.53        1.77      3.01 o
 -12   0   4       22.48       23.84      2.21 o
 -10   0   4        0.98       -2.28      2.28 o
  -8   0   4      257.95      275.82      5.43 o
  -6   0   4       74.17       72.81      2.34 o
  -4   0   4     4612.30     4684.65     15.31 o
  -2   0   4    14019.09    13606.41     22.51 o
   0   0   4     4328.51     4609.16     86.26 o
   2   0   4     1149.99     1078.39      7.11 o
   4   0   4       23.42       29.87      1.22 o
   6   0   4        2.21        3.14      1.78 o
   8   0   4      211.22      202.29      5.39 o
  10   0   4        1.61       -2.30      2.73 o
 -13   1   4        1.38        3.69      2.11 o
 -12   1   4        0.28        2.47      2.30 o
 -11   1   4        2.65        2.31      1.81 o
 -10   1   4       76.66       75.55      2.42 o
  -9   1   4       68.76       63.17      1.69 o
  -8   1   4      558.60      548.06      6.89 o
  -7   1   4      401.07      373.42      5.01 o
  -6   1   4      334.12      339.18      3.61 o
  -5   1   4      145.88      131.58      2.26 o
  -4   1   4        1.97        0.44      0.97 o
  -3   1   4     1153.66     1172.01     22.30 o
  -2   1   4        0.02        0.49      0.69 o
  -1   1   4      340.14      309.34     14.02 o
   0   1   4     3236.71     3287.37    110.57 o
   1   1   4       42.59       37.51      3.17 o
   2   1   4      528.25      530.53     27.88 o
   3   1   4      522.36      551.89     19.60 o
   4   1   4      129.94      132.41      2.33 o
   5   1   4       26.16       27.93      0.97 o
   6   1   4      390.02      406.81      4.48 o
   7   1   4       57.78       53.83      1.31 o
   8   1   4        4.24        2.56      1.71 o
   9   1   4       32.11       34.83      1.50 o
  10   1   4       11.66       15.74      2.89 o
  11   1   4        4.82        8.22      2.92 o
 -13   2   4       16.62       16.38      2.33 o
 -12   2   4        1.88        3.15      2.72 o
 -11   2   4       45.86       47.88      2.35 o
 -10   2   4        9.72        8.65      1.53 o
  -9   2   4       11.67       10.49      1.45 o
  -8   2   4      123.23      137.00      4.10 o
  -7   2   4       39.00       35.40      1.50 o
  -6   2   4       87.09       80.90      2.52 o
  -5   2   4     1190.08     1252.72      9.00 o
  -4   2   4       73.42       61.78      1.98 o
  -3   2   4        0.15       -0.94      1.32 o
  -2   2   4      825.21      919.90      6.34 o
  -1   2   4      370.77      405.68      4.27 o
   0   2   4     2642.91     2749.96    244.55 o
   1   2   4      612.72      602.74      5.30 o
   2   2   4      267.44      247.52      3.71 o
   3   2   4      474.86      486.89      5.46 o
   4   2   4      568.54      513.86      6.16 o
   5   2   4       65.67       72.28      2.20 o
   6   2   4      172.61      173.34      4.35 o
   7   2   4       52.42       43.21      1.71 o
   8   2   4      268.65      239.12      5.90 o
   9   2   4      225.61      216.48      6.11 o
  10   2   4        2.36       -0.65      2.64 o
  11   2   4        2.83        4.23      2.96 o
 -12   3   4        4.56        6.54      1.87 o
 -11   3   4       57.74       63.14      2.65 o
 -10   3   4      253.31      260.93      6.30 o
  -9   3   4       19.30       14.15      1.64 o
  -8   3   4        3.28        0.53      2.16 o
  -7   3   4        0.42        0.85      1.72 o
  -6   3   4      439.81      415.41      5.88 o
  -5   3   4      271.30      287.70      4.67 o
  -4   3   4      233.27      259.68      4.14 o
  -3   3   4      122.59      112.71      2.71 o
  -2   3   4       14.02       15.24      0.99 o
  -1   3   4     1576.29     1727.94      9.02 o
   0   3   4      802.70      849.86    104.26 o
   1   3   4        6.24        0.74      1.33 o
   2   3   4       88.53       89.04      2.58 o
   3   3   4       28.56       29.98      1.21 o
   4   3   4       50.80       54.98      1.53 o
   5   3   4      221.01      207.76      4.55 o
   6   3   4       14.71       14.39      1.31 o
   7   3   4        1.82        2.00      2.22 o
   8   3   4       50.91       57.24      2.21 o
   9   3   4        0.10        0.00      2.62 o
  10   3   4        0.90       -1.60      2.65 o
  11   3   4        2.46        8.16      1.90 o
 -12   4   4        0.36       -0.43      2.79 o
 -11   4   4       53.47       50.63      2.54 o
 -10   4   4        0.25       -1.85      2.71 o
  -9   4   4      212.98      225.44      5.75 o
  -8   4   4       25.54       23.79      1.62 o
  -7   4   4        0.07        0.65      1.84 o
  -6   4   4      628.89      607.00      7.29 o
  -5   4   4       46.22       44.28      1.47 o
  -4   4   4       79.58       85.81      2.40 o
  -3   4   4        7.06        9.66      0.96 o
  -2   4   4      202.15      244.68      3.88 o
  -1   4   4     1492.73     1797.56      9.81 o
   0   4   4        4.49        5.64      2.94 o
   1   4   4      225.16      236.76      3.96 o
   2   4   4      655.39      636.57      6.52 o
   3   4   4       34.29       34.91      1.35 o
   4   4   4      124.90      133.63      3.61 o
   5   4   4       98.53      100.98      3.07 o
   6   4   4       22.32       24.29      1.55 o
   7   4   4      460.90      425.16      7.46 o
   8   4   4        1.35       -0.33      2.59 o
   9   4   4      114.87       94.25      3.01 o
  10   4   4       14.45       17.96      2.05 o
  11   4   4       42.56       61.68      2.92 o
 -12   5   4        8.98        4.78      3.30 o
 -11   5   4        9.37        7.79      1.94 o
 -10   5   4       84.89       86.44      2.97 o
  -9   5   4        8.17       10.23      1.72 o
  -8   5   4      122.93      116.66      3.38 o
  -7   5   4       41.47       40.96      1.71 o
  -6   5   4       61.44       60.95      1.85 o
  -5   5   4      843.70      837.15      8.41 o
  -4   5   4       70.63       72.03      2.17 o
  -3   5   4      540.91      553.05      6.29 o
  -2   5   4        0.00        0.86      1.52 o
  -1   5   4     1022.43     1153.67      8.57 o
   0   5   4      244.23      315.74     35.94 o
   1   5   4       31.83       36.40      1.30 o
   2   5   4       21.66       19.00      1.19 o
   3   5   4      306.79      297.89      5.06 o
   4   5   4       14.80       12.27      1.25 o
   5   5   4      118.28      110.67      3.27 o
   6   5   4        4.45        5.62      1.37 o
   7   5   4      127.14      120.61      3.65 o
   8   5   4        2.80        2.69      2.69 o
   9   5   4        0.42        3.50      2.59 o
  10   5   4        6.13        0.14      3.09 o
 -11   6   4        9.43        4.37      2.97 o
 -10   6   4       84.62       93.48      2.98 o
  -9   6   4      235.95      241.40      6.39 o
  -8   6   4       86.25       80.50      2.44 o
  -7   6   4      144.74      145.72      4.05 o
  -6   6   4       39.35       39.13      1.64 o
  -5   6   4      298.74      308.43      5.60 o
  -4   6   4      371.80      389.70      5.91 o
  -3   6   4       40.21       38.64      1.43 o
  -2   6   4       36.35       47.87      1.58 o
  -1   6   4      434.62      426.66      5.79 o
   0   6   4       14.49       23.62      1.30 o
   1   6   4       97.90       92.99      2.67 o
   2   6   4      232.57      226.42      4.54 o
   3   6   4       19.08       19.46      1.34 o
   4   6   4      177.67      158.84      4.35 o
   5   6   4       24.68       20.92      1.62 o
   6   6   4      288.50      284.19      6.25 o
   7   6   4      120.36      127.90      3.62 o
   8   6   4        9.04       10.10      1.83 o
   9   6   4       27.27       31.30      2.33 o
  10   6   4        0.70        2.83      2.76 o
 -11   7   4        4.99        7.90      2.00 o
 -10   7   4       45.18       50.46      2.62 o
  -9   7   4       66.51       62.46      2.69 o
  -8   7   4       69.89       74.61      2.64 o
  -7   7   4      118.07      112.63      3.15 o
  -6   7   4        0.50       -2.25      2.25 o
  -5   7   4        7.15        7.91      1.35 o
  -4   7   4       89.46       90.60      2.64 o
  -3   7   4       11.84        8.94      1.28 o
  -2   7   4        6.17        6.59      1.17 o
  -1   7   4      254.35      271.41      5.05 o
   0   7   4        0.28        1.45      1.15 o
   1   7   4       13.62       10.47      1.21 o
   2   7   4       51.66       45.12      1.66 o
   3   7   4       61.58       66.39      2.08 o
   4   7   4      156.59      147.07      3.89 o
   5   7   4       24.53       29.47      1.70 o
   6   7   4      181.20      171.77      4.54 o
   7   7   4       22.70       23.27      2.03 o
   8   7   4       30.01       30.32      2.26 o
   9   7   4        4.52        1.87      3.11 o
 -10   8   4        3.72        4.76      3.11 o
  -9   8   4        0.20       -1.73      3.06 o
  -8   8   4       38.47       43.69      2.37 o
  -7   8   4      261.72      261.58      6.45 o
  -6   8   4       42.51       43.53      2.00 o
  -5   8   4      264.00      263.18      5.95 o
  -4   8   4      105.30      110.70      3.43 o
  -3   8   4       67.68       66.75      1.99 o
  -2   8   4      135.04      143.20      4.23 o
  -1   8   4       16.29       20.51      1.39 o
   0   8   4       66.30       72.78      5.17 o
   1   8   4       25.26       26.23      1.55 o
   2   8   4       57.86       51.27      1.93 o
   3   8   4      372.15      335.42      6.52 o
   4   8   4       29.87       33.96      1.89 o
   5   8   4        2.25       -2.52      2.52 o
   6   8   4       21.52       26.76      1.97 o
   7   8   4        4.40        0.64      2.76 o
   8   8   4       23.22       15.50      2.18 o
   9   8   4        0.75        3.96      3.13 o
  -9   9   4       30.10       37.43      2.57 o
  -8   9   4       31.69       33.20      2.38 o
  -7   9   4        0.58        0.99      2.76 o
  -6   9   4        4.91        3.46      2.96 o
  -5   9   4       25.84       21.00      1.92 o
  -4   9   4        0.03        1.75      2.37 o
  -3   9   4        0.72        2.05      2.33 o
  -2   9   4       15.74       11.96      1.68 o
  -1   9   4        2.53        0.19      2.53 o
   0   9   4      455.01      443.15     33.55 o
   1   9   4       23.34       21.67      1.66 o
   2   9   4        0.26       -1.01      2.45 o
   3   9   4       39.02       37.43      1.87 o
   4   9   4        0.06       -2.57      2.57 o
   5   9   4       38.45       36.27      2.20 o
   6   9   4        0.94       -0.26      2.55 o
   7   9   4        7.51       10.09      1.93 o
   8   9   4        6.15        5.86      3.22 o
  -8  10   4        1.58        5.48      2.76 o
  -7  10   4        7.24        4.31      2.94 o
  -6  10   4        3.27        5.92      1.73 o
  -5  10   4       21.98       20.64      1.96 o
  -4  10   4      102.65      113.55      3.35 o
  -3  10   4       71.84       69.21      2.46 o
  -2  10   4      329.60      330.99      7.00 o
  -1  10   4     1040.18     1084.15     11.94 o
   0  10   4       53.42       46.93      1.77 o
   1  10   4      119.79       99.86      3.06 o
   2  10   4       25.05       25.19      2.00 o
   3  10   4        6.05        3.48      2.44 o
   4  10   4        6.74        2.10      2.74 o
   5  10   4       35.81       42.14      2.46 o
   6  10   4        1.39        0.00      2.72 o
   7  10   4        0.03        0.30      2.80 o
  -7  11   4        5.46        4.97      2.00 o
  -6  11   4        0.07        1.53      2.85 o
  -5  11   4        8.95       13.47      1.98 o
  -4  11   4        9.46        9.56      1.95 o
  -3  11   4        2.34        0.12      2.72 o
  -2  11   4        1.02        3.40      2.60 o
  -1  11   4       11.45        9.48      1.90 o
   0  11   4       18.44       13.76      1.34 o
   1  11   4        1.39       -2.17      2.54 o
   2  11   4        2.14        3.14      2.69 o
   3  11   4        0.51       -0.77      2.63 o
   4  11   4        5.24        5.05      2.76 o
   5  11   4        4.65        4.59      2.84 o
   6  11   4        6.93        4.26      3.28 o
  -6  12   4       18.18       19.30      2.45 o
  -5  12   4        0.01       -0.15      2.89 o
  -4  12   4        0.26       -3.07      3.07 o
  -3  12   4        0.63        4.33      2.68 o
  -2  12   4       10.42       11.16      1.89 o
  -1  12   4       13.52       11.77      2.08 o
   0  12   4       23.09       21.09      3.51 o
   1  12   4       13.34       11.97      2.10 o
   2  12   4        7.18       14.22      1.97 o
   3  12   4        0.37       -2.73      2.73 o
   4  12   4        0.01       -0.30      2.88 o
  -3  13   4       19.08       19.52      2.46 o
  -2  13   4        0.65        4.19      2.90 o
  -1  13   4        0.92       -1.03      2.94 o
   0  13   4        0.38       -1.22      4.41 o
   1  13   4        0.61       -1.49      2.74 o
 -13   0   5        1.72        4.25      2.85 o
 -11   0   5      116.44      114.68      3.44 o
  -9   0   5       35.26       32.10      1.74 o
  -7   0   5       95.22       97.72      2.96 o
  -5   0   5       51.52       55.52      1.65 o
  -3   0   5     4269.01     4098.70     14.46 o
  -1   0   5     3599.38     3741.64     13.06 o
   1   0   5      486.93      491.33      5.09 o
   3   0   5       41.79       42.68      1.34 o
   5   0   5      591.19      645.49      7.70 o
   7   0   5       50.31       55.45      2.03 o
   9   0   5        4.86        5.39      1.76 o
  11   0   5       18.34       19.43      2.38 o
 -13   1   5        9.34       10.24      2.12 o
 -12   1   5       41.14       47.36      1.74 o
 -11   1   5        0.86        1.28      1.79 o
 -10   1   5        2.97        3.84      1.70 o
  -9   1   5       62.43       64.59      1.48 o
  -8   1   5       17.15       22.06      1.02 o
  -7   1   5      179.37      192.64      3.14 o
  -6   1   5      493.90      482.84      5.69 o
  -5   1   5      674.98      713.11      5.86 o
  -4   1   5      117.24      127.34      6.24 o
  -3   1   5     1836.90     1907.91     63.58 o
  -2   1   5     4938.60     4963.48    176.39 o
  -1   1   5     4167.93     4271.80    175.82 o
   0   1   5      130.82      145.54      4.25 o
   1   1   5        0.13        1.29      1.34 o
   2   1   5       80.40       87.55      1.82 o
   3   1   5      484.73      508.51     14.96 o
   4   1   5       12.67       16.51      0.83 o
   5   1   5      240.47      260.61      3.58 o
   6   1   5       13.82       13.27      0.97 o
   7   1   5       84.52       79.97      1.76 o
   8   1   5      110.73      123.34      2.69 o
   9   1   5       31.51       34.57      1.63 o
  10   1   5       56.42       61.80      1.99 o
  11   1   5       20.84       19.79      2.63 o
 -12   2   5       10.60       13.31      1.99 o
 -11   2   5       58.59       53.38      2.56 o
 -10   2   5      140.67      131.84      3.77 o
  -9   2   5      140.66      127.61      3.84 o
  -8   2   5        1.52        1.75      1.93 o
  -7   2   5        0.17       -0.46      1.82 o
  -6   2   5        1.98        2.31      1.62 o
  -5   2   5      603.46      614.55      6.71 o
  -4   2   5      698.26      713.10      6.69 o
  -3   2   5      249.40      284.46      4.15 o
  -2   2   5      188.04      220.52      3.60 o
  -1   2   5      313.12      382.41      4.62 o
   0   2   5     1145.26     1240.32     93.06 o
   1   2   5        3.21        2.55      1.47 o
   2   2   5        0.00       -1.23      1.31 o
   3   2   5      256.94      252.19      4.36 o
   4   2   5       23.39       25.49      1.32 o
   5   2   5       53.99       61.64      1.86 o
   6   2   5      107.87      113.85      3.35 o
   7   2   5        6.67        9.98      1.43 o
   8   2   5       12.75       17.03      1.69 o
   9   2   5       30.16       27.03      2.26 o
  10   2   5        9.13       11.63      1.92 o
 -12   3   5       55.05       52.11      2.69 o
 -11   3   5        0.26       -0.89      2.72 o
 -10   3   5       29.63       24.53      2.15 o
  -9   3   5        4.45        2.55      2.54 o
  -8   3   5        9.13        7.33      1.34 o
  -7   3   5      225.56      233.42      5.01 o
  -6   3   5        3.79        4.26      1.06 o
  -5   3   5      240.17      256.75      4.57 o
  -4   3   5      130.67      154.20      3.49 o
  -3   3   5       98.01      126.53      3.10 o
  -2   3   5     3057.65     3230.51     13.44 o
  -1   3   5     2248.41     2695.59     12.35 o
   0   3   5      512.04      507.77     52.48 o
   1   3   5     1203.86     1164.70      8.42 o
   2   3   5       16.46       19.71      1.08 o
   3   3   5      120.16      124.17      3.30 o
   4   3   5       21.75       23.85      1.33 o
   5   3   5       13.78       13.62      1.30 o
   6   3   5       53.59       48.19      1.81 o
   7   3   5        4.57        6.57      1.49 o
   8   3   5      455.47      445.46      8.19 o
   9   3   5        0.43        0.89      2.51 o
  10   3   5       14.74       19.12      2.06 o
 -12   4   5        0.00        0.58      2.80 o
 -11   4   5        0.00        3.14      2.72 o
 -10   4   5      190.96      189.95      5.09 o
  -9   4   5       10.46        8.98      1.58 o
  -8   4   5        2.53        3.48      1.33 o
  -7   4   5       93.06       98.67      2.83 o
  -6   4   5      685.37      681.88      7.96 o
  -5   4   5        4.40        2.64      1.79 o
  -4   4   5        1.23        1.26      0.95 o
  -3   4   5      248.46      239.21      4.24 o
  -2   4   5      266.04      333.74      4.70 o
  -1   4   5       37.88       49.87      1.50 o
   0   4   5      276.04      324.14     44.32 o
   1   4   5      496.33      519.29      6.10 o
   2   4   5       98.67       75.97      2.18 o
   3   4   5       17.65       17.79      1.20 o
   4   4   5      250.96      242.23      4.92 o
   5   4   5      182.70      166.64      4.51 o
   6   4   5       83.17       76.61      2.38 o
   7   4   5       57.92       63.90      2.26 o
   8   4   5        3.46        0.36      2.66 o
   9   4   5        1.28        3.94      2.61 o
  10   4   5       20.64       23.27      2.26 o
 -12   5   5        0.21       -1.81      2.84 o
 -11   5   5       69.11       83.59      3.00 o
 -10   5   5        0.91       -2.94      2.94 o
  -9   5   5      111.86      115.66      3.65 o
  -8   5   5      108.80       94.96      2.69 o
  -7   5   5       46.13       48.28      1.86 o
  -6   5   5      192.75      198.72      4.57 o
  -5   5   5      236.94      262.78      5.06 o
  -4   5   5        2.59       -0.63      1.74 o
  -3   5   5      489.06      556.76      6.58 o
  -2   5   5        0.00        1.25      1.47 o
  -1   5   5      704.52      930.89      8.24 o
   0   5   5      307.41      324.85     44.88 o
   1   5   5     1958.61     1941.93     12.18 o
   2   5   5      345.14      349.85      5.48 o
   3   5   5      312.80      311.00      5.38 o
   4   5   5       39.64       37.39      1.65 o
   5   5   5      118.27      110.21      3.52 o
   6   5   5        5.53        1.91      2.44 o
   7   5   5       25.84       29.43      1.93 o
   8   5   5        7.46       -0.50      2.74 o
   9   5   5        8.35       10.60      1.90 o
  10   5   5       28.23       31.70      2.60 o
 -11   6   5        6.48        2.51      2.05 o
 -10   6   5       10.83       10.02      2.01 o
  -9   6   5        4.21        4.39      2.76 o
  -8   6   5       56.95       56.45      2.13 o
  -7   6   5       70.57       69.09      2.18 o
  -6   6   5       71.65       75.94      2.27 o
  -5   6   5       49.87       56.86      1.87 o
  -4   6   5      429.77      453.52      6.59 o
  -3   6   5       30.87       35.38      1.48 o
  -2   6   5        3.50        4.67      1.09 o
  -1   6   5      489.88      521.45      6.57 o
   0   6   5        7.88        9.62      0.82 o
   1   6   5       12.93        8.95      1.22 o
   2   6   5       16.93       17.37      1.29 o
   3   6   5       15.62       14.37      1.30 o
   4   6   5      236.31      218.71      5.25 o
   5   6   5        0.21        0.30      2.32 o
   6   6   5      120.99      121.20      3.62 o
   7   6   5       81.45       83.16      2.87 o
   8   6   5        9.30       10.57      2.00 o
   9   6   5        3.29        2.58      3.08 o
 -11   7   5        3.47        1.65      3.14 o
 -10   7   5        6.48        2.75      2.94 o
  -9   7   5       77.75       86.93      2.93 o
  -8   7   5       36.88       34.69      2.24 o
  -7   7   5        2.62        4.76      1.55 o
  -6   7   5       21.05       22.73      1.65 o
  -5   7   5        0.00        3.06      1.24 o
  -4   7   5      197.87      209.62      5.10 o
  -3   7   5      115.60      116.16      3.27 o
  -2   7   5        0.14       -1.04      1.90 o
  -1   7   5       46.77       53.66      1.77 o
   0   7   5        5.38        3.35      0.95 o
   1   7   5       23.60       25.99      1.38 o
   2   7   5      171.54      153.18      4.35 o
   3   7   5       48.31       44.35      1.78 o
   4   7   5      154.18      133.94      3.96 o
   5   7   5      194.75      196.87      5.33 o
   6   7   5       75.90       76.76      2.68 o
   7   7   5        6.57        6.92      1.67 o
   8   7   5       14.87       16.77      2.09 o
   9   7   5        7.21        3.02      3.14 o
 -10   8   5       27.74       34.82      2.48 o
  -9   8   5        3.47        6.10      1.96 o
  -8   8   5       37.20       40.67      2.36 o
  -7   8   5       23.40       20.56      2.10 o
  -6   8   5        4.16       -0.65      2.73 o
  -5   8   5      158.19      151.50      4.24 o
  -4   8   5        2.38        1.63      2.42 o
  -3   8   5      175.37      167.70      4.72 o
  -2   8   5       10.36       11.12      1.39 o
  -1   8   5      281.67      313.57      5.96 o
   0   8   5       94.20       91.35     12.40 o
   1   8   5       28.71       30.59      1.65 o
   2   8   5       22.67       22.17      1.71 o
   3   8   5       17.40       16.08      1.72 o
   4   8   5       26.63       20.73      1.75 o
   5   8   5       27.52       28.11      2.10 o
   6   8   5        1.35        3.49      2.57 o
   7   8   5        3.25        4.19      2.96 o
   8   8   5        3.62        2.79      3.12 o
  -9   9   5        6.94        0.73      3.28 o
  -8   9   5       14.45        8.83      2.07 o
  -7   9   5       43.16       45.73      2.46 o
  -6   9   5      158.73      163.11      4.87 o
  -5   9   5        3.77        2.46      2.71 o
  -4   9   5       65.54       62.06      2.38 o
  -3   9   5       33.79       40.99      2.03 o
  -2   9   5      415.02      469.19      7.74 o
  -1   9   5       27.03       23.74      1.96 o
   0   9   5      421.19      430.42     42.68 o
   1   9   5       85.18       77.60      2.39 o
   2   9   5      257.58      231.83      5.98 o
   3   9   5      173.57      162.60      4.53 o
   4   9   5        9.26        5.12      1.76 o
   5   9   5       56.96       55.76      2.49 o
   6   9   5        1.74        0.81      2.76 o
   7   9   5        0.49       -2.89      2.89 o
  -8  10   5        0.95        5.28      2.83 o
  -7  10   5        5.49        5.36      2.87 o
  -6  10   5        0.73        1.30      2.62 o
  -5  10   5        2.60       -1.11      2.75 o
  -4  10   5       92.38       92.36      3.02 o
  -3  10   5       35.20       39.36      2.43 o
  -2  10   5        4.11        0.90      2.74 o
  -1  10   5        3.35        2.47      1.88 o
   0  10   5       90.42       77.66      5.91 o
   1  10   5       29.77       29.86      2.12 o
   2  10   5       11.57       11.63      1.82 o
   3  10   5       27.29       26.37      2.00 o
   4  10   5       13.28       11.29      2.00 o
   5  10   5        0.08        3.02      2.74 o
   6  10   5        0.14        2.78      2.59 o
  -7  11   5       10.08        4.19      3.34 o
  -6  11   5        0.07       -3.15      3.15 o
  -5  11   5        2.17        1.22      2.90 o
  -4  11   5        1.17        1.45      2.87 o
  -3  11   5        4.41        2.39      2.72 o
  -2  11   5       44.51       50.37      2.56 o
  -1  11   5        0.71        0.00      2.82 o
   0  11   5        0.18       -1.40      1.84 o
   1  11   5        1.80       -0.70      1.74 o
   2  11   5        0.05       -2.49      2.66 o
   3  11   5       25.59       18.49      2.08 o
   4  11   5       18.84       20.23      2.18 o
   5  11   5        0.17        3.89      2.87 o
  -5  12   5        7.07        4.49      3.20 o
  -4  12   5       18.94       21.17      2.29 o
  -3  12   5        0.23       -2.23      3.04 o
  -2  12   5        0.36        3.76      2.78 o
  -1  12   5        4.77        1.37      2.89 o
   0  12   5        1.78        1.75      1.95 o
   1  12   5       15.90       11.40      1.98 o
   2  12   5        3.09        5.52      1.81 o
   3  12   5        7.21        9.34      1.94 o
  -1  13   5        1.01        1.66      3.00 o
 -12   0   6        8.03        7.68      1.86 o
 -10   0   6        4.89        5.47      1.49 o
  -8   0   6      216.59      226.71      5.27 o
  -6   0   6      292.61      280.38      5.03 o
  -4   0   6     1961.49     2019.35     11.63 o
  -2   0   6     6263.91     6224.43     18.91 o
   0   0   6     2070.34     2100.61     67.29 o
   2   0   6     1745.58     1913.37     11.40 o
   4   0   6     1377.25     1450.61     11.26 o
   6   0   6       60.12       65.34      2.04 o
   8   0   6       90.07      113.97      3.54 o
  10   0   6       11.98       12.64      1.94 o
 -12   1   6        1.55        1.69      3.07 o
 -11   1   6       19.33       20.21      1.43 o
 -10   1   6      218.45      201.85      4.05 o
  -9   1   6        4.32        2.73      1.36 o
  -8   1   6        0.01        0.50      1.36 o
  -7   1   6        0.06       -0.33      1.29 o
  -6   1   6        1.10        0.29      1.25 o
  -5   1   6      899.04      869.87     16.83 o
  -4   1   6     1197.90     1114.76     23.68 o
  -3   1   6      775.42      807.32     21.60 o
  -2   1   6      447.32      481.19     19.02 o
  -1   1   6      172.50      151.71      6.70 o
   0   1   6        3.75        2.62      0.54 o
   1   1   6      477.68      500.26     20.13 o
   2   1   6       16.84       15.99      0.93 o
   3   1   6       92.52       99.27      2.92 o
   4   1   6      431.96      422.23     17.27 o
   5   1   6       26.62       25.93      1.09 o
   6   1   6       14.90       17.88      1.08 o
   7   1   6        3.50        2.86      3.74 o
   8   1   6       29.53       33.33      1.59 o
   9   1   6        2.80        1.46      3.19 o
  10   1   6       12.39       15.35      1.52 o
 -12   2   6       10.93       11.13      2.09 o
 -11   2   6        0.21        0.13      2.68 o
 -10   2   6        0.64        3.98      2.41 o
  -9   2   6        0.68        0.41      2.31 o
  -8   2   6       10.46        7.84      1.36 o
  -7   2   6       11.03       14.65      1.34 o
  -6   2   6      186.94      179.10      4.26 o
  -5   2   6       23.02       23.13      1.24 o
  -4   2   6      120.14      127.82      3.29 o
  -3   2   6       72.40       76.92      2.26 o
  -2   2   6       59.55       43.71      1.32 o
  -1   2   6       20.22       25.13      1.14 o
   0   2   6        0.50        4.35      1.29 o
   1   2   6       18.25       16.56      1.13 o
   2   2   6       65.31       65.00      2.01 o
   3   2   6       98.33       78.84      2.35 o
   4   2   6      114.21      111.39      3.16 o
   5   2   6      261.15      262.78      5.47 o
   6   2   6       14.05       11.78      1.41 o
   7   2   6      124.55      136.49      4.04 o
   8   2   6       33.23       35.19      2.21 o
   9   2   6       18.90       21.86      2.18 o
  10   2   6       37.25       40.92      2.55 o
 -12   3   6        1.40        4.82      1.98 o
 -11   3   6       84.81       81.46      2.91 o
 -10   3   6        0.81       -2.22      2.71 o
  -9   3   6      127.63      131.39      4.09 o
  -8   3   6       59.69       64.78      2.00 o
  -7   3   6       63.53       64.75      1.95 o
  -6   3   6       48.59       48.32      1.67 o
  -5   3   6      184.68      192.87      4.19 o
  -4   3   6       12.34        6.26      0.94 o
  -3   3   6        5.79        6.54      1.01 o
  -2   3   6       72.72       92.90      2.46 o
  -1   3   6      745.44      885.97      7.81 o
   0   3   6      449.89      438.62     40.26 o
   1   3   6       22.76       20.53      1.17 o
   2   3   6       12.17       12.48      1.11 o
   3   3   6      518.11      498.04      6.59 o
   4   3   6      123.07      118.47      3.30 o
   5   3   6       76.36       74.31      2.27 o
   6   3   6      104.73      111.64      3.32 o
   7   3   6        0.26        1.77      2.42 o
   8   3   6        5.08        5.26      2.69 o
   9   3   6        3.73        3.79      2.77 o
  10   3   6        0.74       -2.98      3.07 o
 -12   4   6        4.22        0.89      3.17 o
 -11   4   6      101.02      100.71      3.23 o
 -10   4   6       34.06       44.39      2.40 o
  -9   4   6      162.31      175.74      5.26 o
  -8   4   6       72.94       72.07      2.21 o
  -7   4   6      154.22      143.69      3.83 o
  -6   4   6      138.49      162.43      4.28 o
  -5   4   6      379.83      392.16      6.14 o
  -4   4   6        1.12        2.36      1.76 o
  -3   4   6        1.82        0.91      1.63 o
  -2   4   6      275.89      285.90      4.72 o
  -1   4   6      106.70      141.60      3.55 o
   0   4   6       21.21       24.39      2.71 o
   1   4   6       11.67       11.09      1.13 o
   2   4   6      656.99      648.42      7.51 o
   3   4   6      110.89      120.26      3.34 o
   4   4   6        3.42        2.95      2.12 o
   5   4   6      525.84      504.39      7.86 o
   6   4   6        0.33        1.44      2.27 o
   7   4   6      317.98      313.79      7.05 o
   8   4   6        0.28        0.13      2.71 o
   9   4   6        5.96        4.91      1.99 o
 -11   5   6        2.33       -3.34      3.34 o
 -10   5   6        5.19       10.24      1.97 o
  -9   5   6        4.17        7.38      1.75 o
  -8   5   6       39.56       36.31      1.92 o
  -7   5   6        0.80        1.26      2.18 o
  -6   5   6      332.47      357.91      6.34 o
  -5   5   6       95.02       90.59      2.66 o
  -4   5   6      109.63      131.49      3.78 o
  -3   5   6      180.46      177.82      4.18 o
  -2   5   6      197.14      235.82      4.51 o
  -1   5   6      164.48      197.94      4.28 o
   0   5   6       82.04       80.28     12.60 o
   1   5   6      608.44      554.20      7.05 o
   2   5   6       33.98       37.00      1.55 o
   3   5   6      286.80      271.77      5.50 o
   4   5   6      180.79      170.42      4.58 o
   5   5   6       30.03       39.97      1.96 o
   6   5   6        0.19       -0.97      2.45 o
   7   5   6        0.44        3.01      2.54 o
   8   5   6        2.01        0.26      2.92 o
   9   5   6        4.83        8.45      1.87 o
 -11   6   6       28.70       25.79      2.40 o
 -10   6   6      171.03      183.40      5.36 o
  -9   6   6       15.66       15.24      2.10 o
  -8   6   6       67.75       58.55      2.30 o
  -7   6   6       53.58       47.07      2.05 o
  -6   6   6        1.61        2.18      2.12 o
  -5   6   6       12.23        9.82      1.46 o
  -4   6   6      207.65      219.36      4.92 o
  -3   6   6       80.51       78.93      2.32 o
  -2   6   6        3.89        1.54      1.91 o
  -1   6   6       33.91       38.92      1.58 o
   0   6   6      179.44      214.76     29.67 o
   1   6   6        2.87        3.56      1.80 o
   2   6   6      191.90      174.10      4.63 o
   3   6   6      414.53      393.95      6.71 o
   4   6   6        0.05       -1.27      2.17 o
   5   6   6      768.75      717.98      9.85 o
   6   6   6       62.37       59.78      2.52 o
   7   6   6        7.07        4.58      2.84 o
   8   6   6        0.00       -2.36      2.84 o
   9   6   6        3.66        5.60      3.22 o
 -10   7   6        2.43       -1.27      2.94 o
  -9   7   6        0.92        1.17      2.76 o
  -8   7   6        0.83        0.12      2.46 o
  -7   7   6      100.94      113.21      3.42 o
  -6   7   6        3.78        3.09      2.43 o
  -5   7   6      220.00      242.67      5.73 o
  -4   7   6      133.54      132.14      3.77 o
  -3   7   6      223.95      224.13      5.14 o
  -2   7   6       16.29       19.23      1.45 o
  -1   7   6        4.15        2.75      2.00 o
   0   7   6      110.56      105.68     16.39 o
   1   7   6       75.66       62.09      1.99 o
   2   7   6        0.08        1.40      1.93 o
   3   7   6        0.58        1.27      2.13 o
   4   7   6       21.87       21.21      1.77 o
   5   7   6       15.97       18.80      1.99 o
   6   7   6        8.35        5.97      1.79 o
   7   7   6        2.05        2.68      2.67 o
   8   7   6        4.44        5.39      1.88 o
 -10   8   6        5.83        4.49      3.27 o
  -9   8   6       14.05       19.65      2.21 o
  -8   8   6        0.21        1.68      2.57 o
  -7   8   6       86.64       90.16      2.97 o
  -6   8   6       24.28       23.04      1.98 o
  -5   8   6       88.14       89.76      2.95 o
  -4   8   6        3.82        7.25      1.53 o
  -3   8   6       66.32       68.85      2.20 o
  -2   8   6      239.20      255.75      5.81 o
  -1   8   6       23.39       27.79      1.74 o
   0   8   6       18.23       17.05      3.03 o
   1   8   6      166.04      151.25      4.26 o
   2   8   6       25.83       22.08      1.77 o
   3   8   6      262.19      209.05      5.74 o
   4   8   6      234.09      237.47      6.21 o
   5   8   6        0.10        2.83      2.50 o
   6   8   6       16.91       18.15      2.08 o
   7   8   6        2.44        0.14      3.01 o
  -9   9   6        5.03        3.87      3.25 o
  -8   9   6        0.74       -1.81      2.85 o
  -7   9   6        0.32       -1.82      2.81 o
  -6   9   6        6.19        2.58      2.99 o
  -5   9   6       36.26       37.46      2.33 o
  -4   9   6      340.76      366.41      7.48 o
  -3   9   6        7.17        4.07      2.69 o
  -2   9   6        0.34        1.81      2.59 o
  -1   9   6      117.53      139.36      4.22 o
   0   9   6       19.52       28.18      3.80 o
   1   9   6       62.21       56.38      2.23 o
   2   9   6       17.58       16.94      1.98 o
   3   9   6       17.94       15.20      1.92 o
   4   9   6        6.47        5.64      1.73 o
   5   9   6       16.16       15.76      2.08 o
   6   9   6       19.12       18.49      2.29 o
   7   9   6        2.60        0.61      3.12 o
  -8  10   6       37.32       45.65      2.76 o
  -7  10   6       26.77       28.42      2.33 o
  -6  10   6        0.50        4.56      2.86 o
  -5  10   6       32.86       34.71      2.29 o
  -4  10   6       32.38       36.05      2.35 o
  -3  10   6      177.42      190.12      5.01 o
  -2  10   6      101.58      109.39      3.37 o
  -1  10   6        2.71        4.08      2.71 o
   0  10   6       21.32       18.03      1.39 o
   1  10   6       11.75       11.84      1.81 o
   2  10   6        0.18        1.25      2.54 o
   3  10   6        3.41        5.22      1.63 o
   4  10   6       18.88       19.51      2.16 o
   5  10   6       11.78       17.27      2.16 o
   6  10   6        0.09       -0.15      2.86 o
  -6  11   6        3.68        2.64      2.94 o
  -5  11   6        0.03       -2.11      2.76 o
  -4  11   6        0.54        0.27      2.69 o
  -3  11   6       13.27       15.70      2.15 o
  -2  11   6        8.47        6.62      1.93 o
  -1  11   6        2.75        5.03      2.94 o
   0  11   6       15.10       12.80      2.13 o
   1  11   6        1.75       -1.19      2.79 o
   2  11   6        0.05       -1.93      2.75 o
   3  11   6        7.69        7.59      1.92 o
   4  11   6        1.47        3.13      3.17 o
  -4  12   6        2.87        3.29      3.06 o
  -3  12   6        3.45        2.59      3.06 o
  -2  12   6        3.59        8.92      2.01 o
  -1  12   6        2.04       -2.70      2.82 o
   0  12   6        3.40        3.93      3.75 o
   1  12   6        0.08        2.47      2.64 o
   2  12   6       30.84       36.91      2.64 o
 -11   0   7       37.27       30.40      2.11 o
  -9   0   7        3.45        4.01      1.32 o
  -7   0   7       21.13       21.55      1.39 o
  -5   0   7      737.33      720.58      7.81 o
  -3   0   7      268.83      252.44      4.49 o
  -1   0   7        7.95        3.93      1.01 o
   1   0   7     1259.85     1357.62     10.02 o
   3   0   7      960.29      944.29      9.34 o
   5   0   7        7.24        8.48      1.34 o
   7   0   7       28.41       27.95      2.03 o
   9   0   7        5.31        6.52      3.27 o
 -12   1   7        8.82       10.96      1.44 o
 -11   1   7        8.44        9.19      1.37 o
 -10   1   7       11.89       11.05      1.30 o
  -9   1   7       25.23       20.63      1.79 o
  -8   1   7      171.45      161.75      3.16 o
  -7   1   7      273.49      275.45      3.93 o
  -6   1   7        1.48        2.43      2.34 o
  -5   1   7      346.09      321.43      5.41 o
  -4   1   7     1178.48     1122.63     17.34 o
  -3   1   7      463.21      484.58      7.75 o
  -2   1   7      200.38      204.69      8.73 o
  -1   1   7        0.99       14.69      7.01 o
   0   1   7      139.83      141.62      2.15 o
   1   1   7      230.42      248.85      3.25 o
   2   1   7       81.98       88.76      4.55 o
   3   1   7      274.55      305.24      7.76 o
   4   1   7        0.00        0.75      1.33 o
   5   1   7       19.15       20.87      1.67 o
   6   1   7        2.24        3.34      1.53 o
   7   1   7       41.01       43.97      1.57 o
   8   1   7       63.72       73.07      1.96 o
   9   1   7       27.76       27.20      1.60 o
 -12   2   7        7.12        5.07      3.01 o
 -11   2   7       11.15        8.86      1.88 o
 -10   2   7      133.11      139.34      4.33 o
  -9   2   7       33.63       25.92      1.81 o
  -8   2   7       16.00       16.15      1.55 o
  -7   2   7        7.53        4.96      1.28 o
  -6   2   7       38.10       39.60      1.66 o
  -5   2   7      141.52      160.27      4.04 o
  -4   2   7      194.08      185.70      4.14 o
  -3   2   7        1.06        1.06      0.91 o
  -2   2   7       26.70       27.63      1.27 o
  -1   2   7      506.04      522.84      6.32 o
   0   2   7      146.22      160.97     12.71 o
   1   2   7       77.60       72.93      2.19 o
   2   2   7        1.46        2.70      1.71 o
   3   2   7      642.90      655.94      7.84 o
   4   2   7      212.27      210.00      5.01 o
   5   2   7       53.15       53.68      1.98 o
   6   2   7        0.07       -0.84      2.33 o
   7   2   7        0.08        0.70      2.51 o
   8   2   7        0.46       -2.65      2.65 o
   9   2   7        7.92        8.15      2.13 o
 -12   3   7       45.05       48.65      2.74 o
 -11   3   7        0.92       -3.01      3.01 o
 -10   3   7       45.07       33.53      2.28 o
  -9   3   7        0.42        2.43      2.41 o
  -8   3   7       35.13       37.61      1.84 o
  -7   3   7       20.75       21.51      1.47 o
  -6   3   7      476.33      507.22      7.27 o
  -5   3   7       33.48       34.12      1.57 o
  -4   3   7        7.06        7.34      1.09 o
  -3   3   7       41.67       40.84      1.45 o
  -2   3   7       10.12       10.00      1.06 o
  -1   3   7        2.10        2.37      1.60 o
   0   3   7       68.93       67.06      5.86 o
   1   3   7        1.08       -0.92      1.64 o
   2   3   7        0.88        0.23      1.76 o
   3   3   7       98.28       91.99      2.76 o
   4   3   7       20.94       26.12      1.65 o
   5   3   7       62.84       57.94      2.07 o
   6   3   7      314.55      309.02      6.77 o
   7   3   7       53.58       58.92      2.49 o
   8   3   7        0.01        1.58      2.79 o
   9   3   7        8.67       10.55      2.10 o
 -12   4   7        3.12        4.56      3.29 o
 -11   4   7        8.77       10.82      2.00 o
 -10   4   7        9.46       13.58      1.92 o
  -9   4   7       72.56       97.87      2.90 o
  -8   4   7       52.69       53.01      2.16 o
  -7   4   7       64.74       57.23      2.11 o
  -6   4   7      110.55      115.09      3.48 o
  -5   4   7      196.63      208.67      4.83 o
  -4   4   7       61.06       57.65      1.87 o
  -3   4   7        6.29        8.14      1.20 o
  -2   4   7      257.16      291.66      5.13 o
  -1   4   7        6.96        7.14      1.11 o
   0   4   7      215.98      230.38     33.43 o
   1   4   7       13.04        7.54      1.17 o
   2   4   7      111.98      106.02      3.12 o
   3   4   7       37.50       34.29      1.74 o
   4   4   7      308.75      288.68      6.21 o
   5   4   7       38.12       43.41      2.08 o
   6   4   7        0.39       -0.33      2.64 o
   7   4   7        0.19       -2.69      2.69 o
   8   4   7       39.03       41.78      2.45 o
   9   4   7        0.82       -1.19      3.07 o
 -11   5   7       51.17       55.54      2.82 o
 -10   5   7        3.67        5.32      1.81 o
  -9   5   7       56.24       63.29      2.70 o
  -8   5   7        0.18        3.31      2.43 o
  -7   5   7      239.24      243.36      5.89 o
  -6   5   7      411.50      419.23      7.15 o
  -5   5   7      218.04      224.78      5.15 o
  -4   5   7      192.05      204.94      4.78 o
  -3   5   7       68.11       68.90      2.15 o
  -2   5   7       33.03       37.91      1.58 o
  -1   5   7      466.16      556.68      7.28 o
   0   5   7      234.35      253.67     34.95 o
   1   5   7      533.83      528.50      7.35 o
   2   5   7       39.89       37.28      1.72 o
   3   5   7      159.94      148.61      4.02 o
   4   5   7       48.81       52.42      2.08 o
   5   5   7       10.89       11.72      1.83 o
   6   5   7       34.12       32.06      2.16 o
   7   5   7       13.06       13.76      1.99 o
   8   5   7        3.50        3.39      2.87 o
 -11   6   7        0.45        2.69      3.11 o
 -10   6   7       20.18       21.59      2.27 o
  -9   6   7        4.86        1.90      3.04 o
  -8   6   7       34.90       34.42      2.30 o
  -7   6   7        5.83        4.79      2.51 o
  -6   6   7        3.95        0.81      2.63 o
  -5   6   7        6.45       10.83      1.45 o
  -4   6   7      301.73      329.22      6.23 o
  -3   6   7       55.14       61.07      1.88 o
  -2   6   7       21.56       24.51      1.52 o
  -1   6   7        1.06        3.64      2.08 o
   0   6   7       15.20       17.49      3.56 o
   1   6   7        0.64       -0.71      2.12 o
   2   6   7       10.57        8.97      1.39 o
   3   6   7       70.39       70.31      2.22 o
   4   6   7       99.30       89.76      2.87 o
   5   6   7        0.18        1.71      2.52 o
   6   6   7        1.30        3.35      2.63 o
   7   6   7       10.55       12.25      2.00 o
   8   6   7        0.62        1.62      2.80 o
 -10   7   7        0.05       -3.04      3.04 o
  -9   7   7        1.91        2.02      2.96 o
  -8   7   7        2.72        5.89      1.75 o
  -7   7   7       14.82       10.77      1.91 o
  -6   7   7       19.38       17.78      1.82 o
  -5   7   7      281.10      293.46      6.49 o
  -4   7   7       67.94       71.75      2.21 o
  -3   7   7       47.48       41.23      1.84 o
  -2   7   7       10.83       11.28      1.50 o
  -1   7   7       15.56       16.02      1.59 o
   0   7   7       41.97       45.42      5.35 o
   1   7   7        2.11        2.03      2.12 o
   2   7   7       91.48       84.13      2.76 o
   3   7   7       60.90       54.95      2.13 o
   4   7   7      147.62      138.20      4.23 o
   5   7   7       18.05       19.68      1.95 o
   6   7   7        6.09        1.58      2.74 o
   7   7   7        0.07       -2.76      2.76 o
  -9   8   7        5.92        7.86      2.04 o
  -8   8   7       11.39       11.59      2.00 o
  -7   8   7        0.93       -2.67      2.67 o
  -6   8   7        1.60        2.12      2.77 o
  -5   8   7       55.30       53.36      2.49 o
  -4   8   7       44.39       50.21      2.15 o
  -3   8   7       81.51       79.55      2.56 o
  -2   8   7        2.77        3.97      1.57 o
  -1   8   7        0.33        1.32      2.44 o
   0   8   7       70.81       76.90      8.05 o
   1   8   7      105.40       94.16      2.93 o
   2   8   7        4.77        2.66      2.62 o
   3   8   7       29.64       27.72      2.02 o
   4   8   7        0.04       -0.74      2.61 o
   5   8   7        7.81        5.78      2.97 o
   6   8   7       12.03       12.98      2.06 o
   7   8   7        1.58        4.70      2.73 o
  -9   9   7        9.08       10.06      2.28 o
  -8   9   7       59.41       67.95      2.99 o
  -7   9   7        0.10        1.35      2.64 o
  -6   9   7        2.34        5.00      2.67 o
  -5   9   7       16.76       23.86      2.13 o
  -4   9   7      447.08      491.89      8.72 o
  -3   9   7        2.28        4.76      1.85 o
  -2   9   7      211.88      242.54      6.31 o
  -1   9   7       41.51       41.51      2.31 o
   0   9   7       44.69       42.23      3.28 o
   1   9   7        4.75        3.71      2.71 o
   2   9   7       91.99       78.97      2.71 o
   3   9   7        0.04        0.00      2.49 o
   4   9   7        7.43       11.78      1.92 o
   5   9   7        1.14        4.24      2.66 o
   6   9   7        0.00       -2.93      2.93 o
  -7  10   7        0.35       -3.04      3.04 o
  -6  10   7        0.21        2.93      2.89 o
  -5  10   7        0.91        0.80      2.91 o
  -4  10   7        7.53       11.76      1.90 o
  -3  10   7        2.98        3.74      2.89 o
  -2  10   7       42.28       48.25      2.54 o
  -1  10   7        0.34       -1.72      2.86 o
   0  10   7      116.97      123.08      9.95 o
   1  10   7        7.51        8.62      1.93 o
   2  10   7        0.34       -0.79      2.81 o
   3  10   7        5.13        2.31      2.94 o
   4  10   7        0.05       -3.00      3.00 o
   5  10   7        2.72        1.22      3.04 o
  -6  11   7       13.19       19.58      2.17 o
  -5  11   7        0.14       -0.58      2.89 o
  -4  11   7       10.37       11.43      2.18 o
  -3  11   7       34.73       34.54      2.47 o
  -2  11   7       60.50       71.49      3.02 o
  -1  11   7       65.28       68.33      2.94 o
   0  11   7       18.05       21.61      3.93 o
   1  11   7        0.07       -1.67      1.78 o
   2  11   7       16.20       17.78      2.17 o
   3  11   7        5.52        1.48      3.22 o
  -3  12   7        1.44        2.70      3.14 o
  -2  12   7        1.07        0.15      3.18 o
  -1  12   7        9.96       10.17      2.20 o
   0  12   7        4.72        1.60      2.33 o
 -12   0   8        1.04       -2.94      2.94 o
 -10   0   8       12.39       17.33      1.88 o
  -8   0   8        1.31        2.23      2.33 o
  -6   0   8      205.20      179.63      4.78 o
  -4   0   8     1648.91     1631.10     12.04 o
  -2   0   8     3550.97     3549.11     16.93 o
   0   0   8        0.24        0.22      1.23 o
   2   0   8      121.91      146.38      4.09 o
   4   0   8       22.33       22.26      1.58 o
   6   0   8       43.49       45.71      2.29 o
   8   0   8       30.81       36.23      2.43 o
 -12   1   8        2.45        2.88      2.11 o
 -11   1   8        2.27        0.22      1.95 o
 -10   1   8       10.20       12.19      1.31 o
  -9   1   8        2.20        0.54      1.63 o
  -8   1   8       30.77       26.73      1.28 o
  -7   1   8        1.55        2.41      2.08 o
  -6   1   8      374.16      350.97      4.46 o
  -5   1   8       10.49        5.62      1.13 o
  -4   1   8        0.34        0.38      1.33 o
  -3   1   8       13.58       12.27      1.50 o
  -2   1   8      159.85      158.59      2.81 o
  -1   1   8      244.57      256.54      5.13 o
   0   1   8      204.98      213.47      3.80 o
   1   1   8       52.03       58.48      3.66 o
   2   1   8        0.02        0.67      1.39 o
   3   1   8       36.62       34.19      1.20 o
   4   1   8       51.38       60.01      3.27 o
   5   1   8        5.01        4.61      2.87 o
   6   1   8       20.92       20.99      1.39 o
   7   1   8        5.35        3.63      1.96 o
   8   1   8        0.71        0.77      3.98 o
   9   1   8        2.63        3.54      2.18 o
 -12   2   8        1.57        6.03      1.86 o
 -11   2   8        0.96        2.31      2.72 o
 -10   2   8        9.24       12.60      1.98 o
  -9   2   8       75.47       80.48      2.64 o
  -8   2   8        0.12        2.59      2.31 o
  -7   2   8        0.00        0.95      2.17 o
  -6   2   8       49.78       49.94      1.88 o
  -5   2   8      138.72      139.59      4.16 o
  -4   2   8        0.78       -1.90      1.92 o
  -3   2   8       57.60       54.33      1.63 o
  -2   2   8      378.95      391.23      5.91 o
  -1   2   8        5.45        0.50      1.88 o
   0   2   8       22.02       23.65      1.54 o
   1   2   8       24.26       28.37      1.42 o
   2   2   8       21.62       25.54      1.50 o
   3   2   8        2.68        3.77      2.10 o
   4   2   8      159.72      149.32      4.06 o
   5   2   8       33.25       28.94      1.83 o
   6   2   8       92.02       90.70      2.84 o
   7   2   8        2.54       -0.13      2.78 o
   8   2   8        0.07        0.97      2.74 o
   9   2   8       24.08       31.90      2.56 o
 -12   3   8        0.57       -2.29      3.16 o
 -11   3   8       27.13       33.49      2.40 o
 -10   3   8       21.53       20.05      2.12 o
  -9   3   8       10.68        8.12      1.77 o
  -8   3   8      156.92      152.18      4.39 o
  -7   3   8       62.99       56.17      2.02 o
  -6   3   8        2.66        0.63      2.06 o
  -5   3   8       90.41      102.56      3.21 o
  -4   3   8       20.39       24.29      1.46 o
  -3   3   8        0.91       -0.92      1.86 o
  -2   3   8      104.56      106.63      2.97 o
  -1   3   8       24.36       26.16      1.39 o
   0   3   8       69.30       69.99      6.64 o
   1   3   8      254.55      242.02      5.11 o
   2   3   8       47.09       46.03      1.74 o
   3   3   8       85.51       84.70      2.61 o
   4   3   8        3.70        0.59      2.54 o
   5   3   8       69.46       65.66      2.36 o
   6   3   8        6.17        6.68      1.91 o
   7   3   8        0.05        1.69      2.61 o
   8   3   8       10.99       11.06      2.16 o
 -11   4   8       74.86       71.05      3.09 o
 -10   4   8        5.01        6.72      1.90 o
  -9   4   8      107.17       99.03      3.07 o
  -8   4   8       35.82       39.96      2.07 o
  -7   4   8       23.09       23.71      1.79 o
  -6   4   8      122.42      100.62      3.10 o
  -5   4   8       29.32       33.58      1.67 o
  -4   4   8       26.08       25.27      1.54 o
  -3   4   8       33.22       36.43      1.64 o
  -2   4   8        0.01        0.95      1.75 o
  -1   4   8      433.67      509.79      7.12 o
   0   4   8      177.64      201.00     19.36 o
   1   4   8       81.51       78.06      2.38 o
   2   4   8       64.92       60.23      1.98 o
   3   4   8      565.36      548.12      8.17 o
   4   4   8       29.26       22.81      1.83 o
   5   4   8      889.30      866.41     11.15 o
   6   4   8       21.95       23.26      2.16 o
   7   4   8      118.25      119.52      3.42 o
   8   4   8       10.70        9.07      2.19 o
 -11   5   8        0.03       -0.89      2.93 o
 -10   5   8        2.06        1.50      2.82 o
  -9   5   8       52.55       55.38      2.52 o
  -8   5   8        4.19        4.14      1.78 o
  -7   5   8       10.72       10.17      1.68 o
  -6   5   8       18.39       21.74      1.78 o
  -5   5   8        2.95        3.43      1.44 o
  -4   5   8        9.17       10.66      1.42 o
  -3   5   8       12.23       11.96      1.46 o
  -2   5   8        0.02       -0.60      1.90 o
  -1   5   8       15.54       18.87      1.47 o
   0   5   8       34.72       31.95      3.81 o
   1   5   8       16.82       11.79      1.49 o
   2   5   8       18.42       16.84      1.52 o
   3   5   8       74.77       63.21      2.22 o
   4   5   8       41.44       44.03      2.09 o
   5   5   8        0.00        4.09      2.67 o
   6   5   8        0.36        0.51      2.89 o
   7   5   8       22.15       24.03      2.26 o
   8   5   8       28.04       31.89      2.54 o
 -10   6   8       19.56       18.75      2.31 o
  -9   6   8        2.68       -0.26      3.04 o
  -8   6   8       22.19       27.48      2.10 o
  -7   6   8       80.71       72.45      2.76 o
  -6   6   8       14.46       17.72      1.68 o
  -5   6   8       48.02       38.34      1.99 o
  -4   6   8        0.15        0.48      2.24 o
  -3   6   8        9.72        3.35      2.33 o
  -2   6   8       27.92       30.84      1.70 o
  -1   6   8        3.26        3.35      2.30 o
   0   6   8       25.86       27.99      2.35 o
   1   6   8       38.43       38.85      1.82 o
   2   6   8        9.67        9.92      1.60 o
   3   6   8      199.96      180.73      4.72 o
   4   6   8       53.61       47.70      2.36 o
   5   6   8        8.13        7.05      1.81 o
   6   6   8        0.30       -1.61      2.84 o
   7   6   8       10.10        6.42      3.34 o
 -10   7   8        0.54       -3.21      3.21 o
  -9   7   8        9.99        8.83      2.11 o
  -8   7   8        7.58       12.06      2.00 o
  -7   7   8        0.42        2.34      2.67 o
  -6   7   8        7.20       11.47      1.82 o
  -5   7   8       20.34       23.17      1.84 o
  -4   7   8        0.23        0.53      2.52 o
  -3   7   8       17.51       16.55      1.74 o
  -2   7   8        1.35        3.65      2.43 o
  -1   7   8        6.75       10.09      1.52 o
   0   7   8      127.38      131.53     19.87 o
   1   7   8       48.81       45.42      2.00 o
   2   7   8        1.53        1.77      2.34 o
   3   7   8       30.50       29.03      2.10 o
   4   7   8       52.76       43.99      2.42 o
   5   7   8        3.70        1.98      2.81 o
   6   7   8        0.28        2.97      2.70 o
   7   7   8        7.09        8.24      2.18 o
  -9   8   8       22.70       27.06      2.58 o
  -8   8   8        4.98        5.59      3.06 o
  -7   8   8       14.88       16.03      2.04 o
  -6   8   8       41.46       48.68      2.46 o
  -5   8   8       39.82       41.58      2.37 o
  -4   8   8       11.47       17.55      1.92 o
  -3   8   8      163.33      171.99      4.67 o
  -2   8   8       32.81       40.78      2.17 o
  -1   8   8       58.36       61.60      2.33 o
   0   8   8        1.56       -0.77      1.79 o
   1   8   8       15.94       14.53      1.82 o
   2   8   8       16.97       15.95      1.90 o
   3   8   8       12.20       12.33      1.91 o
   4   8   8        0.46       -0.26      2.82 o
   5   8   8        9.44       10.08      2.03 o
   6   8   8        0.26       -2.91      2.91 o
  -8   9   8        0.07        1.35      3.14 o
  -7   9   8        0.09        2.12      2.65 o
  -6   9   8        2.28        5.52      2.93 o
  -5   9   8       11.05       10.68      2.10 o
  -4   9   8        0.73        1.44      1.95 o
  -3   9   8        0.38       -2.83      2.83 o
  -2   9   8        0.43       -2.54      2.76 o
  -1   9   8      106.68      114.87      3.46 o
   0   9   8       57.18       62.18      6.71 o
   1   9   8       40.84       35.53      2.20 o
   2   9   8        0.05        2.78      1.68 o
   3   9   8       12.02       13.73      1.91 o
   4   9   8       13.55       13.62      2.15 o
   5   9   8        4.93        7.24      2.04 o
  -7  10   8       47.48       49.39      3.01 o
  -6  10   8        0.67        1.31      2.89 o
  -5  10   8       19.47       20.45      2.21 o
  -4  10   8       27.18       27.94      2.39 o
  -3  10   8       27.85       27.43      2.37 o
  -2  10   8      105.31      126.51      3.53 o
  -1  10   8        4.86        8.76      1.98 o
   0  10   8        2.94        0.78      2.04 o
   1  10   8       39.69       38.27      2.42 o
   2  10   8       33.40       33.02      2.46 o
   3  10   8       11.96        7.43      2.09 o
  -5  11   8        1.89        0.61      3.08 o
  -4  11   8        0.76       -1.49      3.20 o
  -3  11   8        0.08        4.03      2.92 o
  -2  11   8       14.09       20.40      2.32 o
  -1  11   8       42.72       49.37      2.79 o
   0  11   8       11.13        8.95      2.07 o
   1  11   8       13.10        5.15      3.22 o
 -11   0   9       19.82       20.46      2.12 o
  -9   0   9        0.17       -0.35      2.40 o
  -7   0   9       69.00       56.78      2.09 o
  -5   0   9      960.79      852.85      9.86 o
  -3   0   9      250.18      246.01      5.30 o
  -1   0   9        1.18        0.40      1.86 o
   1   0   9        6.16        1.78      2.21 o
   3   0   9        0.01        0.00      2.03 o
   5   0   9       72.50       86.59      2.84 o
   7   0   9        3.94        4.20      2.95 o
 -11   1   9       32.68       36.02      1.66 o
 -10   1   9       25.37       21.45      1.49 o
  -9   1   9        8.95        4.42      1.50 o
  -8   1   9      118.01      137.60      2.97 o
  -7   1   9       62.87       51.74      2.00 o
  -6   1   9       27.52       25.03      1.56 o
  -5   1   9      450.72      436.36     10.04 o
  -4   1   9       70.05       70.40      2.24 o
  -3   1   9      554.84      577.67     15.99 o
  -2   1   9       21.84       19.68      1.62 o
  -1   1   9        8.56       12.56      0.88 o
   0   1   9      125.48      123.91      2.45 o
   1   1   9       30.92       34.79      2.65 o
   2   1   9      293.12      289.70      5.50 o
   3   1   9        0.09        1.22      1.53 o
   4   1   9       73.01       78.84      3.38 o
   5   1   9      211.48      226.38      5.57 o
   6   1   9       63.34       74.98      2.10 o
   7   1   9       11.05       13.85      1.50 o
   8   1   9        1.51        4.83      2.17 o
 -11   2   9        8.53       14.96      2.08 o
 -10   2   9        9.06       15.75      1.85 o
  -9   2   9       20.16       19.33      1.98 o
  -8   2   9        7.54        6.27      1.55 o
  -7   2   9        0.00        3.40      2.16 o
  -6   2   9      292.95      285.81      6.17 o
  -5   2   9       11.97       11.55      1.55 o
  -4   2   9      220.35      208.87      5.04 o
  -3   2   9        3.99        2.23      1.96 o
  -2   2   9       66.71       67.05      2.07 o
  -1   2   9       15.31       17.55      1.38 o
   0   2   9       85.44       74.42      2.98 o
   1   2   9       40.12       35.36      1.71 o
   2   2   9        2.95        2.19      2.16 o
   3   2   9       11.66        8.90      1.42 o
   4   2   9       43.49       42.57      2.03 o
   5   2   9      270.39      268.84      6.62 o
   6   2   9       31.70       32.68      2.31 o
   7   2   9        5.83        8.63      1.94 o
   8   2   9        3.03       -3.17      3.17 o
 -11   3   9        3.15        1.88      3.22 o
 -10   3   9        4.81        5.84      3.16 o
  -9   3   9        0.35       -1.47      2.63 o
  -8   3   9        3.89        0.23      2.60 o
  -7   3   9       25.65       27.44      1.78 o
  -6   3   9        1.80        2.35      2.17 o
  -5   3   9      269.23      280.83      5.91 o
  -4   3   9      294.21      316.50      6.14 o
  -3   3   9       57.48       68.68      2.14 o
  -2   3   9        6.98        6.46      1.32 o
  -1   3   9       36.22       45.84      1.76 o
   0   3   9        8.33        7.35      0.95 o
   1   3   9        0.10       -2.03      2.03 o
   2   3   9        0.64       -0.86      2.23 o
   3   3   9       25.42       25.76      1.81 o
   4   3   9      339.91      341.48      7.10 o
   5   3   9       13.78       14.91      2.12 o
   6   3   9      105.89      101.48      3.20 o
   7   3   9       19.15       21.99      2.24 o
   8   3   9        0.91        2.60      2.97 o
 -11   4   9        0.00       -3.09      3.09 o
 -10   4   9        0.32        0.68      2.82 o
  -9   4   9        7.75        5.45      1.94 o
  -8   4   9       36.57       30.90      2.25 o
  -7   4   9       51.00       50.54      2.18 o
  -6   4   9        0.88        1.13      2.41 o
  -5   4   9       18.21       17.24      1.70 o
  -4   4   9        0.63        2.97      2.17 o
  -3   4   9       21.49       17.57      1.57 o
  -2   4   9       70.12       71.06      2.23 o
  -1   4   9        8.26       11.21      1.43 o
   0   4   9        1.95        3.37      1.71 o
   1   4   9       14.77       12.88      1.45 o
   2   4   9        7.39        6.98      1.45 o
   3   4   9        3.40        4.19      2.40 o
   4   4   9      115.75      112.72      3.36 o
   5   4   9        0.88        2.81      2.82 o
   6   4   9        0.49       -0.13      2.93 o
   7   4   9        0.33        5.37      2.80 o
 -10   5   9        0.93        3.84      1.88 o
  -9   5   9       21.77       20.79      2.17 o
  -8   5   9        3.17        4.39      1.85 o
  -7   5   9      287.60      289.45      6.97 o
  -6   5   9       24.91       23.03      1.84 o
  -5   5   9      300.74      305.62      6.53 o
  -4   5   9      114.02      133.91      4.06 o
  -3   5   9      331.40      347.90      6.77 o
  -2   5   9       82.68       77.86      2.24 o
  -1   5   9       77.94       82.17      2.59 o
   0   5   9      134.93      133.21     12.83 o
   1   5   9      204.24      192.51      5.36 o
   2   5   9       48.09       45.07      2.06 o
   3   5   9        3.53        3.84      1.56 o
   4   5   9       27.91       25.53      2.18 o
   5   5   9       72.55       65.92      2.82 o
   6   5   9       34.04       29.99      2.43 o
   7   5   9       20.70       27.59      2.39 o
 -10   6   9        0.02        1.19      3.01 o
  -9   6   9        2.79        0.00      3.01 o
  -8   6   9       31.53       33.05      2.37 o
  -7   6   9        0.24        0.74      2.65 o
  -6   6   9       40.82       53.03      2.41 o
  -5   6   9        1.57        2.20      2.53 o
  -4   6   9        7.28        9.10      1.59 o
  -3   6   9       37.05       38.11      1.90 o
  -2   6   9        1.03        2.97      2.40 o
  -1   6   9       15.04       17.71      1.75 o
   0   6   9       97.86       98.31      8.86 o
   1   6   9       22.68       19.61      1.77 o
   2   6   9        0.44       -2.79      2.79 o
   3   6   9        0.46       -0.23      2.75 o
   4   6   9        9.13       12.43      2.02 o
   5   6   9        5.42        3.49      2.98 o
   6   6   9       15.19       16.47      2.20 o
  -9   7   9        2.99        2.20      3.18 o
  -8   7   9        9.90        8.15      1.98 o
  -7   7   9       30.92       32.21      2.41 o
  -6   7   9        2.67       -0.98      2.93 o
  -5   7   9        4.44        3.41      2.78 o
  -4   7   9       11.81       10.94      1.80 o
  -3   7   9        8.36        7.82      1.50 o
  -2   7   9       10.69       12.61      1.65 o
  -1   7   9      143.64      152.49      4.54 o
   0   7   9       37.59       46.80      6.64 o
   1   7   9       81.99       71.07      2.63 o
   2   7   9       32.55       32.87      2.22 o
   3   7   9       11.36       10.83      1.77 o
   4   7   9        8.14       10.74      1.94 o
   5   7   9        6.87        0.00      2.94 o
   6   7   9        0.43       -1.83      3.12 o
  -8   8   9        4.15        0.74      2.92 o
  -7   8   9        1.55        1.94      3.00 o
  -6   8   9       14.31       14.08      2.07 o
  -5   8   9        6.81        7.93      2.04 o
  -4   8   9        2.22        0.61      2.89 o
  -3   8   9       14.45       15.97      1.99 o
  -2   8   9        7.74        8.70      1.94 o
  -1   8   9       47.35       47.58      2.54 o
   0   8   9        4.42        4.25      1.97 o
   1   8   9       33.61       29.71      2.10 o
   2   8   9        4.90        3.44      1.76 o
   3   8   9        5.41        2.27      2.86 o
   4   8   9       18.50       20.04      2.11 o
   5   8   9       18.17       21.76      2.33 o
  -7   9   9        3.61        5.20      3.39 o
  -6   9   9       16.08       16.49      2.18 o
  -5   9   9        8.38        7.04      2.16 o
  -4   9   9      207.60      225.62      6.64 o
  -3   9   9       12.94        3.47      3.40 o
  -2   9   9       97.30      107.28      3.28 o
  -1   9   9       14.33       22.76      2.15 o
   0   9   9        3.36        3.95      1.57 o
   1   9   9        2.39        1.34      2.90 o
   2   9   9       56.07       57.45      2.71 o
   3   9   9        5.48        4.01      2.89 o
   4   9   9        2.89        3.97      2.93 o
  -6  10   9        1.69        5.12      2.06 o
  -5  10   9        0.59        3.70      2.97 o
  -4  10   9        2.08        3.46      3.12 o
  -3  10   9        2.08       -1.40      3.25 o
  -2  10   9       12.32       17.08      2.23 o
  -1  10   9       12.83       12.75      2.24 o
   0  10   9       20.49       19.63      2.49 o
   1  10   9        2.28       -1.74      3.25 o
   2  10   9        0.97        2.71      2.86 o
  -2  11   9        0.77        0.59      2.20 o
 -10   0  10       57.55       57.95      2.77 o
  -8   0  10      174.91      142.04      4.06 o
  -6   0  10      196.11      189.52      5.41 o
  -4   0  10     3326.36     3193.46     19.05 o
  -2   0  10       40.33       41.45      1.86 o
   0   0  10       10.83       10.98      1.00 o
   2   0  10       83.66       90.67      2.85 o
   4   0  10       40.85       47.04      2.34 o
   6   0  10       16.16       13.53      2.13 o
 -11   1  10        0.25        1.71      2.03 o
 -10   1  10        1.81        2.23      1.90 o
  -9   1  10        0.59       -1.86      1.86 o
  -8   1  10        0.18       -1.25      1.83 o
  -7   1  10       68.86       52.69      1.93 o
  -6   1  10       56.45       57.73      1.58 o
  -5   1  10      354.17      338.33      4.86 o
  -4   1  10      129.54      134.08      3.16 o
  -3   1  10      141.14      124.96      3.42 o
  -2   1  10      111.10      108.05      3.65 o
  -1   1  10       73.60       73.95      1.57 o
   0   1  10        0.04        0.44      0.84 o
   1   1  10       72.17       76.40      2.22 o
   2   1  10       46.57       45.14      1.42 o
   3   1  10       26.47       29.49      1.35 o
   4   1  10      119.57      129.52      5.19 o
   5   1  10        1.49       -0.96      5.24 o
   6   1  10        0.82       -1.67      4.59 o
   7   1  10        9.29       10.95      1.53 o
 -11   2  10       20.58       22.73      2.34 o
 -10   2  10        2.49        2.47      2.82 o
  -9   2  10        5.17        1.41      2.67 o
  -8   2  10        3.95        1.43      2.59 o
  -7   2  10       45.55       34.27      2.01 o
  -6   2  10       28.85       33.73      1.90 o
  -5   2  10       10.07       11.70      1.69 o
  -4   2  10       88.33       82.39      2.56 o
  -3   2  10       12.27        9.46      1.49 o
  -2   2  10       22.97       18.98      1.49 o
  -1   2  10        7.87        6.06      1.42 o
   0   2  10        7.06       11.36      2.08 o
   1   2  10       20.23       17.93      1.59 o
   2   2  10       84.21       81.48      2.60 o
   3   2  10       26.22       23.05      1.80 o
   4   2  10       10.43       10.49      1.91 o
   5   2  10       76.93       75.54      2.92 o
   6   2  10        0.67       -2.60      2.76 o
   7   2  10        2.45        0.90      3.18 o
 -11   3  10        4.95        7.10      2.04 o
 -10   3  10        5.30        9.56      1.98 o
  -9   3  10        1.14       -2.35      2.79 o
  -8   3  10       32.92       29.79      2.22 o
  -7   3  10        1.38       -0.69      2.75 o
  -6   3  10       94.73       88.70      2.59 o
  -5   3  10        6.51        5.92      1.63 o
  -4   3  10      107.83      103.42      3.28 o
  -3   3  10       65.61       63.02      2.11 o
  -2   3  10       27.21       25.78      1.72 o
  -1   3  10        8.79        2.28      2.43 o
   0   3  10       12.21       11.79      2.39 o
   1   3  10       13.86       14.68      1.55 o
   2   3  10        5.03        8.18      1.47 o
   3   3  10       28.82       26.46      2.09 o
   4   3  10       52.64       54.60      2.60 o
   5   3  10      140.16      145.87      4.31 o
   6   3  10        0.98        1.12      2.87 o
   7   3  10       20.24       29.43      2.36 o
 -10   4  10        5.13        2.16      3.01 o
  -9   4  10       17.18       21.28      2.23 o
  -8   4  10       11.78        7.57      2.13 o
  -7   4  10       50.93       50.11      2.49 o
  -6   4  10        0.00        4.34      2.26 o
  -5   4  10      251.57      261.89      6.41 o
  -4   4  10       22.68       24.29      1.84 o
  -3   4  10       28.30       28.98      1.83 o
  -2   4  10       82.84       75.88      2.36 o
  -1   4  10       93.62       93.03      2.88 o
   0   4  10       41.92       37.80      5.25 o
   1   4  10        2.98        2.63      2.55 o
   2   4  10      119.09      117.55      3.56 o
   3   4  10        6.75        5.45      2.75 o
   4   4  10        1.34       -1.12      2.86 o
   5   4  10      101.69      100.78      3.23 o
   6   4  10        0.49       -2.95      2.95 o
 -10   5  10        4.44        4.79      3.05 o
  -9   5  10        0.03       -0.70      2.90 o
  -8   5  10       10.24       11.16      2.04 o
  -7   5  10        7.43        7.89      1.91 o
  -6   5  10        1.31        4.08      2.71 o
  -5   5  10        6.85        6.22      1.78 o
  -4   5  10        0.13       -2.61      2.61 o
  -3   5  10        0.94       -2.51      2.51 o
  -2   5  10       84.88       85.34      2.70 o
  -1   5  10        0.07       -1.37      2.40 o
   0   5  10      138.38      151.40     11.91 o
   1   5  10        0.19        1.00      2.31 o
   2   5  10        8.18        9.16      1.86 o
   3   5  10        0.70       -2.72      2.72 o
   4   5  10        0.97       -1.83      2.95 o
   5   5  10       20.41       20.55      2.24 o
   6   5  10        2.74        2.98      3.19 o
  -9   6  10        7.84        6.73      2.05 o
  -8   6  10        3.92        6.08      3.05 o
  -7   6  10       10.53       12.80      2.01 o
  -6   6  10        3.70       -0.74      2.73 o
  -5   6  10      131.90      134.82      4.49 o
  -4   6  10       28.91       31.85      2.13 o
  -3   6  10        4.11        3.34      2.61 o
  -2   6  10        0.09        1.57      2.45 o
  -1   6  10       11.00        8.57      1.85 o
   0   6  10        1.75        2.51      1.95 o
   1   6  10      110.32       97.75      2.95 o
   2   6  10       37.73       37.60      2.39 o
   3   6  10      103.96      103.13      3.17 o
   4   6  10       98.00      100.23      3.36 o
   5   6  10        7.79        4.80      2.24 o
  -8   7  10        0.23        1.50      1.88 o
  -7   7  10        8.24        8.27      2.09 o
  -6   7  10        0.81        0.53      2.89 o
  -5   7  10        2.40        3.47      1.83 o
  -4   7  10        0.08       -2.85      2.85 o
  -3   7  10        1.98        0.95      2.74 o
  -2   7  10        1.97        1.68      2.76 o
  -1   7  10       56.92       68.77      2.72 o
   0   7  10        1.55       -1.99      1.99 o
   1   7  10       20.81       19.78      2.06 o
   2   7  10       19.94       16.47      2.04 o
   3   7  10        8.27        5.68      2.98 o
   4   7  10       17.59       18.01      2.33 o
  -7   8  10        1.03       -2.49      3.03 o
  -6   8  10        7.39        7.04      2.14 o
  -5   8  10      103.54      114.68      3.48 o
  -4   8  10      163.54      199.41      5.48 o
  -3   8  10       18.79       17.50      2.24 o
  -2   8  10        0.01        0.39      2.78 o
  -1   8  10        0.02        4.49      2.63 o
   0   8  10       40.85       37.92      2.95 o
   1   8  10        3.38        4.82      2.84 o
   2   8  10        0.41        3.36      2.59 o
   3   8  10       15.89       15.81      2.13 o
  -6   9  10        0.89       -3.28      3.28 o
  -5   9  10        8.80       12.29      2.31 o
  -4   9  10        0.02        0.57      3.12 o
  -3   9  10       13.01       19.74      2.16 o
  -2   9  10       12.36       15.33      2.22 o
  -1   9  10        1.48        3.73      2.94 o
   0   9  10        0.07       -0.71      2.73 o
   1   9  10       20.15       23.24      2.32 o
   2   9  10       12.66        8.68      2.24 o
  -4  10  10       27.24       27.32      2.66 o
  -3  10  10       23.50       30.69      2.53 o
  -2  10  10       39.72       46.18      3.01 o
  -1  10  10       13.04       12.61      2.31 o
   0  10  10        6.10        7.26      1.48 o
  -9   0  11        0.09       -2.60      2.60 o
  -7   0  11       17.53       13.90      1.97 o
  -5   0  11        6.35        3.52      2.94 o
  -3   0  11      183.08      175.51      4.58 o
  -1   0  11      301.71      283.50      6.39 o
   1   0  11      176.71      169.56      4.57 o
   3   0  11       64.93       65.81      2.83 o
   5   0  11        0.85       -3.10      3.10 o
 -10   1  11        0.05        1.07      2.23 o
  -9   1  11       50.03       46.79      1.86 o
  -8   1  11       10.48        6.93      1.40 o
  -7   1  11      113.48      113.27      2.49 o
  -6   1  11       53.02       53.10      1.72 o
  -5   1  11      292.52      267.58      4.56 o
  -4   1  11      132.49      108.14      2.24 o
  -3   1  11        5.58        7.44      1.14 o
  -2   1  11      148.24      140.65      2.90 o
  -1   1  11      153.04      132.94      2.92 o
   0   1  11       31.23       32.75      0.96 o
   1   1  11       54.59       56.06      2.09 o
   2   1  11       17.90       19.83      2.33 o
   3   1  11       26.20       27.33      1.62 o
   4   1  11       44.11       51.36      1.82 o
   5   1  11        2.86        0.77      2.08 o
   6   1  11       20.99       22.50      5.00 o
 -10   2  11        0.94        2.48      2.79 o
  -9   2  11        0.38       -0.55      2.58 o
  -8   2  11        1.49        0.51      2.89 o
  -7   2  11       41.39       31.22      2.33 o
  -6   2  11        2.60        3.22      1.72 o
  -5   2  11      151.68      146.83      4.50 o
  -4   2  11       21.48       21.94      1.84 o
  -3   2  11       17.50       13.67      1.70 o
  -2   2  11      104.88      110.20      3.37 o
  -1   2  11       17.30       19.06      1.79 o
   0   2  11      114.31      110.34      2.81 o
   1   2  11        0.44        3.51      2.39 o
   2   2  11       68.83       64.72      2.65 o
   3   2  11        0.12        0.12      2.46 o
   4   2  11        7.74        8.14      1.91 o
   5   2  11        2.16        3.62      2.73 o
   6   2  11       13.62       17.36      2.26 o
 -10   3  11        2.22        9.04      1.85 o
  -9   3  11       49.13       53.05      2.69 o
  -8   3  11       48.45       46.08      2.53 o
  -7   3  11        8.54        6.60      1.84 o
  -6   3  11       14.41       12.26      1.99 o
  -5   3  11      110.29      100.99      3.02 o
  -4   3  11       44.62       42.17      2.15 o
  -3   3  11       31.17       28.18      1.90 o
  -2   3  11       36.56       39.82      1.94 o
  -1   3  11       20.39       23.33      1.80 o
   0   3  11        0.06        1.12      1.91 o
   1   3  11        7.35        9.23      1.72 o
   2   3  11        0.03       -1.55      2.51 o
   3   3  11      125.24      126.27      3.97 o
   4   3  11        4.21        3.19      1.88 o
   5   3  11        5.86        5.40      3.10 o
   6   3  11        8.40       13.91      2.16 o
 -10   4  11        6.72        7.72      2.20 o
  -9   4  11        1.51       -3.07      3.07 o
  -8   4  11        1.05       -0.41      2.84 o
  -7   4  11        0.53        1.54      2.72 o
  -6   4  11       43.03       37.75      2.31 o
  -5   4  11        4.69        3.49      2.75 o
  -4   4  11       70.11       70.15      2.69 o
  -3   4  11       11.35       13.77      1.66 o
  -2   4  11        5.19        4.55      2.64 o
  -1   4  11        6.38        4.54      2.79 o
   0   4  11        0.95        2.38      1.80 o
   1   4  11       33.23       30.56      2.05 o
   2   4  11       17.30       12.52      2.09 o
   3   4  11        0.81        2.05      2.76 o
   4   4  11        0.75       -0.96      3.04 o
   5   4  11        8.18        8.45      2.07 o
  -9   5  11        7.56        8.75      2.05 o
  -8   5  11       20.24       20.91      2.25 o
  -7   5  11       50.94       52.61      2.66 o
  -6   5  11        0.22        2.91      2.59 o
  -5   5  11       11.98       10.75      1.93 o
  -4   5  11       54.74       60.21      2.57 o
  -3   5  11       57.85       53.56      2.46 o
  -2   5  11       80.61       90.86      2.92 o
  -1   5  11      273.11      303.11      7.08 o
   0   5  11        9.72        2.26      2.00 o
   1   5  11       21.90       17.72      2.07 o
   2   5  11       59.65       62.81      2.74 o
   3   5  11      160.65      160.97      4.64 o
   4   5  11        3.86        5.84      3.23 o
   5   5  11       49.61       44.64      2.80 o
  -8   6  11        8.85        6.47      3.48 o
  -7   6  11        9.75       13.30      2.12 o
  -6   6  11       15.90       17.50      2.20 o
  -5   6  11        3.46        5.15      2.76 o
  -4   6  11       21.14       23.49      2.13 o
  -3   6  11        0.00       -1.34      2.66 o
  -2   6  11        3.84        1.97      2.86 o
  -1   6  11       13.39       19.30      2.13 o
   0   6  11       11.23       10.84      1.35 o
   1   6  11       23.44       26.06      2.09 o
   2   6  11        0.17        4.73      2.56 o
   3   6  11        0.04        5.02      2.86 o
   4   6  11       24.55       24.45      2.58 o
  -7   7  11        5.04        4.29      3.26 o
  -6   7  11       20.18       13.91      2.31 o
  -5   7  11       17.17       17.14      2.19 o
  -4   7  11       64.16       68.78      2.91 o
  -3   7  11        1.14        0.39      2.86 o
  -2   7  11        5.78        6.51      1.93 o
  -1   7  11        4.56        1.30      2.82 o
   0   7  11       13.42        9.78      2.95 o
   1   7  11        1.35       -2.69      2.69 o
   2   7  11       11.17       13.05      1.99 o
   3   7  11        1.31        2.36      2.92 o
  -6   8  11        2.42        0.60      3.22 o
  -5   8  11        5.51        3.05      3.53 o
  -4   8  11       12.85       11.36      2.31 o
  -3   8  11        0.16        1.80      2.82 o
  -2   8  11        0.06       -0.98      3.04 o
  -1   8  11        6.97       14.97      2.18 o
   0   8  11        8.83       13.67      1.44 o
   1   8  11       11.16       11.26      2.19 o
   2   8  11        1.20       -0.91      3.15 o
  -4   9  11       73.59       84.22      3.43 o
  -3   9  11        3.60        3.40      3.64 o
  -2   9  11        2.84        4.64      3.26 o
  -1   9  11        2.84        4.92      3.32 o
   0   9  11       33.06       45.12      9.04 o
  -8   0  12       76.01       82.70      3.09 o
  -6   0  12       88.71       66.26      2.73 o
  -4   0  12      202.59      199.16      5.84 o
  -2   0  12       68.78       70.76      2.73 o
   0   0  12       79.19       75.05      2.24 o
   2   0  12       56.17       55.22      2.70 o
   4   0  12       13.34       15.04      2.21 o
  -9   1  12        0.12       -0.80      1.97 o
  -8   1  12        1.58        1.10      1.96 o
  -7   1  12        3.63        2.59      3.06 o
  -6   1  12        7.42        9.29      2.33 o
  -5   1  12        0.02        1.62      1.81 o
  -4   1  12        8.21        4.38      3.20 o
  -3   1  12       26.55       19.11      2.64 o
  -2   1  12       48.08       44.76      2.96 o
  -1   1  12       86.10       83.33      2.26 o
   0   1  12       61.68       61.09      1.27 o
   1   1  12       67.35       64.96      1.86 o
   2   1  12       25.86       30.57      3.69 o
   3   1  12       12.38       12.52      1.44 o
   4   1  12       14.28       17.55      1.58 o
   5   1  12        4.31        3.95      1.77 o
  -9   2  12        4.92        0.29      3.30 o
  -8   2  12        0.22       -0.83      2.97 o
  -7   2  12       48.01       50.11      2.64 o
  -6   2  12       33.34       34.23      2.38 o
  -5   2  12       46.77       41.28      2.33 o
  -4   2  12        2.19        3.42      1.65 o
  -3   2  12      100.67       84.62      2.89 o
  -2   2  12        0.72       -0.23      2.64 o
  -1   2  12        1.79        3.24      2.56 o
   0   2  12        9.19        9.31      2.04 o
   1   2  12        1.22        2.94      2.58 o
   2   2  12        6.03        4.39      2.99 o
   3   2  12        0.01       -0.68      2.89 o
   4   2  12        0.09        3.87      2.84 o
   5   2  12       12.62       13.59      2.26 o
  -9   3  12        0.25       -3.12      3.12 o
  -8   3  12        0.06       -3.01      3.01 o
  -7   3  12       11.31        8.72      1.97 o
  -6   3  12        1.77        4.21      2.68 o
  -5   3  12       31.33       27.83      2.22 o
  -4   3  12       14.73       14.02      2.03 o
  -3   3  12        9.40        7.34      1.86 o
  -2   3  12        1.75        1.31      2.66 o
  -1   3  12        0.49        0.59      2.58 o
   0   3  12       15.01       13.09      1.39 o
   1   3  12        5.62        7.20      1.67 o
   2   3  12        1.07        3.70      2.66 o
   3   3  12        1.00       -0.96      2.95 o
   4   3  12        1.23        2.34      2.95 o
  -9   4  12        0.02       -2.76      3.14 o
  -8   4  12        3.46        3.93      2.13 o
  -7   4  12       62.87       57.05      2.88 o
  -6   4  12        0.01        0.66      2.79 o
  -5   4  12        4.19        6.39      1.78 o
  -4   4  12        3.11        3.24      2.82 o
  -3   4  12       55.66       63.08      2.63 o
  -2   4  12        9.68       11.81      1.98 o
  -1   4  12        0.03       -2.87      2.87 o
   0   4  12       26.10       27.78      3.25 o
   1   4  12       11.50       10.82      1.95 o
   2   4  12        1.38        3.81      2.68 o
   3   4  12       27.74       25.76      2.50 o
   4   4  12       36.61       37.38      2.74 o
  -8   5  12        8.00        6.26      2.16 o
  -7   5  12        1.82        6.62      2.00 o
  -6   5  12        2.22        3.88      1.88 o
  -5   5  12        8.23        6.11      3.13 o
  -4   5  12        0.28        0.26      2.69 o
  -3   5  12        2.43        2.16      2.69 o
  -2   5  12       12.98       16.18      2.03 o
  -1   5  12        0.32       -1.03      2.99 o
   0   5  12        6.60        5.22      3.19 o
   1   5  12        0.00        1.21      2.85 o
   2   5  12        1.59        1.42      3.05 o
   3   5  12        5.12        4.50      2.19 o
  -7   6  12        0.19       -3.15      3.15 o
  -6   6  12        1.06        4.32      2.78 o
  -5   6  12       38.53       38.69      2.50 o
  -4   6  12        3.27        1.09      3.07 o
  -3   6  12        8.47        9.64      2.08 o
  -2   6  12       18.20       21.10      2.15 o
  -1   6  12        0.06        5.12      2.92 o
   0   6  12       36.72       45.87      5.44 o
   1   6  12        4.27        3.25      2.95 o
   2   6  12       46.13       51.30      2.74 o
  -6   7  12        3.10        2.73      3.32 o
  -5   7  12        0.95       -3.27      3.27 o
  -4   7  12        3.07        5.61      2.98 o
  -3   7  12        0.28       -1.69      3.16 o
  -2   7  12        2.54        2.99      3.07 o
  -1   7  12       41.64       47.54      2.80 o
   0   7  12        8.55        7.06      3.23 o
   1   7  12        3.85        5.50      3.16 o
  -4   8  12       25.39       32.33      2.63 o
  -3   8  12        0.33       -1.79      3.19 o
  -2   8  12        0.68       -2.27      3.14 o
  -1   8  12       25.74       35.70      2.74 o
  -7   0  13        0.20       -2.96      2.96 o
  -5   0  13        2.83        2.86      2.81 o
  -3   0  13        8.45        3.65      2.83 o
  -1   0  13       25.09       21.31      2.03 o
   1   0  13        7.29       11.10      2.01 o
   3   0  13        0.00        1.47      2.76 o
  -8   1  13        0.35        0.81      2.11 o
  -7   1  13        4.04        2.47      2.18 o
  -6   1  13       50.28       39.92      4.15 o
  -5   1  13       44.50       39.66      1.77 o
  -4   1  13      107.43       97.08      2.23 o
  -3   1  13        3.88        0.96      2.01 o
  -2   1  13        0.13        2.59      1.80 o
  -1   1  13        2.89        2.50      1.98 o
   0   1  13       29.45       30.56      1.14 o
   1   1  13        4.14        6.15      1.52 o
   2   1  13        2.26        1.16      2.07 o
   3   1  13        7.94        8.78      1.49 o
  -8   2  13        0.02        2.69      2.84 o
  -7   2  13        3.39        5.28      1.98 o
  -6   2  13        2.32        2.92      1.84 o
  -5   2  13       34.54       39.52      2.54 o
  -4   2  13        0.46        2.98      2.80 o
  -3   2  13        6.25        8.37      1.85 o
  -2   2  13        0.76       -0.90      2.78 o
  -1   2  13        4.09        3.22      2.72 o
   0   2  13        9.22        9.22      1.39 o
   1   2  13        9.37       10.07      1.91 o
   2   2  13        0.00       -1.29      2.79 o
   3   2  13        0.41        1.19      2.77 o
  -8   3  13        2.76       -0.15      3.14 o
  -7   3  13        1.93       -0.29      3.16 o
  -6   3  13        0.13       -2.92      2.92 o
  -5   3  13        1.18        3.11      2.90 o
  -4   3  13        6.52        1.59      2.72 o
  -3   3  13        5.07        3.25      2.68 o
  -2   3  13        5.29        3.27      1.90 o
  -1   3  13       23.62       20.28      2.25 o
   0   3  13       22.41       20.72      1.62 o
   1   3  13        1.88        2.50      2.97 o
   2   3  13        6.75        8.69      2.04 o
   3   3  13        8.12        7.80      2.20 o
  -7   4  13        3.98        7.67      2.04 o
  -6   4  13       21.98       22.49      2.40 o
  -5   4  13       12.18       11.05      2.06 o
  -4   4  13       11.51       11.31      2.10 o
  -3   4  13        2.75        1.88      3.01 o
  -2   4  13       15.53       17.64      2.19 o
  -1   4  13        9.14        6.23      2.10 o
   0   4  13       25.44       30.05      1.69 o
   1   4  13        0.24        1.43      2.77 o
   2   4  13        1.65        4.75      1.94 o
  -6   5  13        0.16       -3.04      3.04 o
  -5   5  13        2.62        4.92      3.16 o
  -4   5  13        7.09       -2.13      3.50 o
  -3   5  13       17.62       18.95      2.23 o
  -2   5  13        0.85        3.39      2.92 o
  -1   5  13       33.67       37.13      2.63 o
   0   5  13       12.37       18.21      4.41 o
   1   5  13       14.71       13.72      2.18 o
  -5   6  13        3.05        6.37      2.06 o
  -4   6  13        0.74        0.15      3.04 o
  -3   6  13        0.21        1.31      2.97 o
  -2   6  13        5.11        5.31      2.14 o
  -1   6  13       24.37       28.19      2.65 o
   0   6  13        9.40        6.58      3.08 o
  -6   0  14      269.38      236.84      6.55 o
  -4   0  14       81.66       67.33      3.14 o
  -2   0  14        0.00        2.66      2.75 o
   0   0  14        1.54        2.77      1.99 o
  -7   1  14        0.01        0.39      2.14 o
  -6   1  14       22.38       25.01      1.81 o
  -5   1  14        0.24        1.09      2.23 o
  -4   1  14       27.80       24.98      1.69 o
  -3   1  14        0.04        2.49      2.66 o
  -2   1  14        3.87        2.34      2.17 o
  -1   1  14        0.21        1.27      2.61 o
   0   1  14        4.69        3.59      1.19 o
   1   1  14        1.87        2.00      2.13 o
  -6   2  14        9.09       10.28      2.23 o
  -5   2  14        2.68        0.58      3.05 o
  -4   2  14        0.18       -1.29      2.84 o
  -3   2  14        1.42       -0.42      2.94 o
  -2   2  14        0.58        1.28      2.83 o
  -1   2  14       27.32       27.85      2.43 o
   0   2  14        0.26       -0.92      2.20 o
   1   2  14        0.56       -3.09      3.09 o
  -6   3  14       17.89       15.95      2.46 o
  -5   3  14       50.65       56.90      2.89 o
  -4   3  14        9.10        5.13      2.18 o
  -3   3  14        2.63       -1.14      3.22 o
  -2   3  14        7.91        5.68      3.28 o
  -1   3  14        8.84        3.50      3.21 o
   0   3  14        8.57        9.81      2.49 o
  -5   4  14        0.48        0.30      3.36 o
  -4   4  14        0.12        4.95      3.17 o
  -3   4  14       42.21       43.14      2.68 o
  -2   4  14        5.47        6.41      2.18 o
  -1   4  14        1.53        5.33      2.00 o
 
